# Supplementary material for: 5-Amino-6-methyl­quinolin-1-ium hydrogen malonate–malonic acid (2/1)
Source: Acta Crystallogr Sect E Struct Rep Online. 2013 Feb 2;69(Pt 3):o319–20. doi: 10.1107/S1600536813002547 (PMC3588490; doi:10.1107/S1600536813002547)
Supplement: Supplementary file 1 [file e-69-0o319-sup1.cif]

##############################################################################
#                                                                            #
# This CIF contains the data in a paper accepted for publication in          #
# Acta Crystallographica Section E. It conforms to the requirements of       #
# Notes for Authors for Acta Crystallographica Section E, and has been       #
# peer reviewed under the auspices of the IUCr Commission on Journals.       #
#                                                                            #
# Full details of the Crystallographic Information File format               #
# are given in the paper "The Crystallographic Information File (CIF):       #
# a New Standard Archive File for Crystallography" by S. R. Hall, F. H.      #
# Allen and I. D. Brown [Acta Cryst. (1991), A47, 655-685].                  #
#                                                                            #
# The current version of the core CIF dictionary is obtainable from          #
# ftp://ftp.iucr.org/pub/cif_core.dic.                                       #
#                                                                            #
# Software is freely available for graphical display of the structure(s)     #
# in this CIF. For information consult the CIF software page                 #
# http://www.iucr.org/resources/cif/software.                                #
#                                                                            #
# This file may be used for bona fide research purposes within the           #
# scientific community so long as proper attribution is given to the journal # 
# article from which it was obtained.                                        #
#                                                                            #
##############################################################################
data_global
_audit_creation_method     'form.cif (version 2.0)'
_journal_data_validation_number     ?
_journal_date_recd_electronic     2012-12-20
_journal_date_accepted     2013-01-25
_journal_name_full     'Acta Crystallographica, Section E'
_journal_year     2013
_journal_volume     69
_journal_issue      3
_journal_page_first     o319
_journal_page_last     o320
_journal_paper_category     QO
_journal_paper_doi     10.1107/S1600536813002547
_journal_coeditor_code     IS5233
_publ_contact_author_name     'Ibrahim Abdul Razak'
_publ_contact_author_address
;
      School of Physics
      Universiti Sains Malaysia
      11800 USM, Penang
      MALAYSIA
;
_publ_contact_author_email     'arazaki@usm.my'
_publ_contact_author_fax     '604 6579150'
_publ_contact_author_phone     '604 6533438'
_publ_section_title
;
5-Amino-6-methylquinolin-1-ium hydrogen malonate--malonic acid (2/1)
;
loop_
    _publ_author_name
    _publ_author_footnote
    _publ_author_address
    'Kaliyaperumal Thanigaimani' ?
;
School of Physics
Universiti Sains Malaysia
11800 USM, Penang
Malaysia
;
    'Nuridayanti Che Khalib' ?
;
School of Physics
Universiti Sains Malaysia
11800 USM, Penang
Malaysia
;
    'Suhana Arshad' ?
;
School of Physics
Universiti Sains Malaysia
11800 USM, Penang
Malaysia
;
    'Ibrahim Abdul Razak'
;
Thomson Reuters ResearcherID: A-5599-2009.
;
;
School of Physics
Universiti Sains Malaysia
11800 USM, Penang
Malaysia
;
data_I
_audit_creation_method     SHELXL-97
_chemical_name_systematic
;
5-Amino-6-methylquinolin-1-ium 2-carboxyacetate--malonic acid (2/1)
;
_chemical_name_common
;
5-Amino-6-methylquinolin-1-ium hydrogen malonate--malonic acid (2/1)
;
_chemical_formula_moiety     '2(C10 H11 N2 +), 2(C3 H3 O4 -), C3 H4 O4'
_chemical_formula_sum     'C29 H32 N4 O12'
_chemical_formula_iupac     '2C10 H11 N2 +, 2C3 H3 O4 -, C3 H4 O4'
_chemical_formula_weight     628.59
_chemical_melting_point     ?
_symmetry_cell_setting     monoclinic
_symmetry_space_group_name_H-M     'C 2/c'
_symmetry_space_group_name_Hall     '-C 2yc'
loop_
    _symmetry_equiv_pos_as_xyz
    'x, y, z'
    '-x, y, -z+1/2'
    'x+1/2, y+1/2, z'
    '-x+1/2, y+1/2, -z+1/2'
    '-x, -y, -z'
    'x, -y, z-1/2'
    '-x+1/2, -y+1/2, -z'
    'x+1/2, -y+1/2, z-1/2'
_cell_length_a     24.701(2)
_cell_length_b     4.8530(4)
_cell_length_c     25.063(2)
_cell_angle_alpha     90.00
_cell_angle_beta     95.321(3)
_cell_angle_gamma     90.00
_cell_volume     2991.4(4)
_cell_formula_units_Z     4
_cell_measurement_reflns_used     5351
_cell_measurement_theta_min     3.27
_cell_measurement_theta_max     25.59
_cell_measurement_temperature     297(2)
_exptl_crystal_description     'block'
_exptl_crystal_colour     'orange'
_exptl_crystal_size_max     0.35
_exptl_crystal_size_mid     0.24
_exptl_crystal_size_min     0.09
_exptl_crystal_density_diffrn     1.396
_exptl_crystal_density_meas     ?
_exptl_crystal_density_method     'not measured'
_exptl_crystal_F_000     1320
_exptl_absorpt_coefficient_mu     0.110
_exptl_absorpt_correction_type     multi-scan
_exptl_absorpt_process_details     '(<i>SADABS</i>; Bruker, 2009)'
_exptl_absorpt_correction_T_min     0.9624
_exptl_absorpt_correction_T_max     0.9901
_exptl_special_details     ?
_diffrn_ambient_temperature     297(2)
_diffrn_radiation_type     MoK\a
_diffrn_radiation_wavelength     0.71073
_diffrn_radiation_source     'fine-focus sealed tube'
_diffrn_radiation_monochromator     graphite
_diffrn_measurement_device_type
;
Bruker SMART APEXII DUO CCD area-detector
;
_diffrn_measurement_method     '\f and \w scans'
_diffrn_detector_area_resol_mean     ?
_diffrn_reflns_number     25870
_diffrn_reflns_av_R_equivalents     0.0382
_diffrn_reflns_av_sigmaI/netI     0.0240
_diffrn_reflns_theta_min     1.63
_diffrn_reflns_theta_max     28.60
_diffrn_reflns_theta_full     28.60
_diffrn_measured_fraction_theta_max     0.999
_diffrn_measured_fraction_theta_full     0.999
_diffrn_reflns_limit_h_min     -31
_diffrn_reflns_limit_h_max     32
_diffrn_reflns_limit_k_min     -6
_diffrn_reflns_limit_k_max     6
_diffrn_reflns_limit_l_min     -33
_diffrn_reflns_limit_l_max     33
_diffrn_standards_number     0
_diffrn_standards_interval_count     .
_diffrn_standards_interval_time     .
_diffrn_standards_decay_%     ?
_refine_special_details
;
Refinement of <i>F</i>^2^ against ALL reflections. The weighted <i>R</i>-factor
<i>wR</i> and goodness of fit <i>S</i> are based on <i>F</i>^2^, conventional
<i>R</i>-factors <i>R</i> are based on <i>F</i>, with <i>F</i> set to zero for
negative <i>F</i>^2^. The threshold expression of <i>F</i>^2^ >
\s(<i>F</i>^2^) is used only for calculating <i>R</i>-factors(gt) <i>etc</i>.
and is not relevant to the choice of reflections for refinement.
<i>R</i>-factors based on <i>F</i>^2^ are statistically about twice as large
as those based on <i>F</i>, and <i>R</i>- factors based on ALL data will be
even larger.
;
_reflns_number_total     3835
_reflns_number_gt     2644
_reflns_threshold_expression     I>2\s(I)
_refine_ls_structure_factor_coef     Fsqd
_refine_ls_matrix_type     full
_refine_ls_R_factor_all     0.0719
_refine_ls_R_factor_gt     0.0455
_refine_ls_wR_factor_gt     0.1113
_refine_ls_wR_factor_ref     0.1300
_refine_ls_goodness_of_fit_ref     1.029
_refine_ls_restrained_S_all     1.031
_refine_ls_number_reflns     3835
_refine_ls_number_parameters     225
_refine_ls_number_restraints     1
_refine_ls_hydrogen_treatment     mixed
_refine_ls_weighting_scheme     calc
_refine_ls_weighting_details
         'calc w=1/[\s^2^(Fo^2^)+(0.0604P)^2^+1.0717P] where P=(Fo^2^+2Fc^2^)/3'
_atom_sites_solution_hydrogens     geom
_atom_sites_solution_primary     direct
_atom_sites_solution_secondary     difmap
_refine_ls_shift/su_max     0.000
_refine_ls_shift/su_mean     0.000
_refine_diff_density_max     0.180
_refine_diff_density_min     -0.196
_refine_ls_extinction_method     none
_refine_ls_extinction_coef     ?
loop_
    _atom_type_symbol
    _atom_type_description
    _atom_type_scat_dispersion_real
    _atom_type_scat_dispersion_imag
    _atom_type_scat_source
    'C' 'C' 0.0033 0.0016
                         'International Tables Vol C Tables 4.2.6.8 and 6.1.1.4'
    'H' 'H' 0.0000 0.0000
                         'International Tables Vol C Tables 4.2.6.8 and 6.1.1.4'
    'N' 'N' 0.0061 0.0033
                         'International Tables Vol C Tables 4.2.6.8 and 6.1.1.4'
    'O' 'O' 0.0106 0.0060
                         'International Tables Vol C Tables 4.2.6.8 and 6.1.1.4'
_computing_data_collection     'APEX2 (Bruker, 2009)'
_computing_cell_refinement     'SAINT (Bruker, 2009)'
_computing_data_reduction     'SAINT (Bruker, 2009)'
_computing_structure_solution     'SHELXTL (Sheldrick, 2008)'
_computing_structure_refinement     'SHELXTL (Sheldrick, 2008)'
_computing_molecular_graphics     'SHELXTL (Sheldrick, 2008)'
_computing_publication_material
;
SHELXTL (Sheldrick, 2008) and PLATON (Spek, 2009)
;
loop_
    _atom_site_type_symbol
    _atom_site_label
    _atom_site_fract_x
    _atom_site_fract_y
    _atom_site_fract_z
    _atom_site_U_iso_or_equiv
    _atom_site_adp_type
    _atom_site_calc_flag
    _atom_site_refinement_flags
    _atom_site_occupancy
    _atom_site_symmetry_multiplicity
    _atom_site_disorder_assembly
    _atom_site_disorder_group
    O O1 -0.13586(5) 0.9772(3) 0.04300(6) 0.0754(4) Uani d . 1 1 . .
    O O2 -0.07247(5) 0.7142(3) 0.01501(6) 0.0746(4) Uani d D 1 1 . .
    O O3 0.04562(4) 1.0469(3) 0.11941(5) 0.0646(3) Uani d . 1 1 . .
    O O4 0.02278(5) 0.7599(3) 0.05274(5) 0.0690(4) Uani d . 1 1 . .
    O O5 -0.04221(5) 0.5560(3) 0.16694(5) 0.0732(4) Uani d . 1 1 . .
    O O6 0.03881(5) 0.3951(3) 0.19696(5) 0.0709(4) Uani d . 1 1 . .
    N N1 0.14556(5) 0.8482(3) 0.09860(5) 0.0512(3) Uani d . 1 1 . .
    N N2 0.34061(6) 0.9024(4) 0.12530(7) 0.0632(4) Uani d . 1 1 . .
    C C1 0.14687(6) 0.6550(4) 0.06193(7) 0.0565(4) Uani d . 1 1 . .
    H H1A 0.1144 0.5844 0.0456 0.068 Uiso calc R 1 1 . .
    C C2 0.19582(6) 0.5552(4) 0.04724(7) 0.0565(4) Uani d . 1 1 . .
    H H2A 0.1966 0.4172 0.0216 0.068 Uiso calc R 1 1 . .
    C C3 0.24305(6) 0.6638(3) 0.07126(6) 0.0513(4) Uani d . 1 1 . .
    H H3A 0.2762 0.5997 0.0614 0.062 Uiso calc R 1 1 . .
    C C4 0.24260(5) 0.8699(3) 0.11047(6) 0.0444(3) Uani d . 1 1 . .
    C C5 0.29079(6) 0.9876(3) 0.13779(6) 0.0475(3) Uani d . 1 1 . .
    C C6 0.28603(6) 1.1839(4) 0.17747(6) 0.0535(4) Uani d . 1 1 . .
    C C7 0.23408(7) 1.2695(4) 0.18874(7) 0.0577(4) Uani d . 1 1 . .
    H H7A 0.2314 1.4035 0.2149 0.069 Uiso calc R 1 1 . .
    C C8 0.18716(6) 1.1662(4) 0.16329(6) 0.0546(4) Uani d . 1 1 . .
    H H8A 0.1534 1.2292 0.1716 0.066 Uiso calc R 1 1 . .
    C C9 0.19147(6) 0.9639(3) 0.12455(6) 0.0456(3) Uani d . 1 1 . .
    C C10 0.33584(8) 1.3009(5) 0.20828(8) 0.0752(6) Uani d . 1 1 . .
    H H10A 0.3588 1.3832 0.1838 0.113 Uiso calc R 1 1 . .
    H H10B 0.3553 1.1561 0.2278 0.113 Uiso calc R 1 1 . .
    H H10C 0.3253 1.4381 0.2329 0.113 Uiso calc R 1 1 . .
    C C11 -0.08862(6) 0.9118(3) 0.04500(6) 0.0519(4) Uani d . 1 1 . .
    C C12 -0.04600(6) 1.0564(4) 0.08107(7) 0.0542(4) Uani d . 1 1 . .
    H H12A -0.0578 1.0564 0.1169 0.065 Uiso calc R 1 1 . .
    H H12B -0.0449 1.2470 0.0696 0.065 Uiso calc R 1 1 . .
    C C13 0.01154(6) 0.9451(3) 0.08464(7) 0.0518(4) Uani d . 1 1 . .
    C C14 -0.00419(6) 0.5507(3) 0.20023(6) 0.0508(4) Uani d . 1 1 . .
    C C15 0.0000 0.7256(5) 0.2500 0.0577(6) Uani d S 1 2 . .
    H H15A -0.0318 0.8431 0.2497 0.069 Uiso calc PR 1 1 . .
    H H1N2 0.3459(8) 0.782(5) 0.0986(8) 0.076(6) Uiso d . 1 1 . .
    H H1N1 0.1100(8) 0.914(4) 0.1093(8) 0.076(6) Uiso d . 1 1 . .
    H H2N2 0.3720(10) 0.970(5) 0.1407(9) 0.087(7) Uiso d . 1 1 . .
    H H1O2 -0.0377(4) 0.708(5) 0.0215(9) 0.101(8) Uiso d D 1 1 . .
    H H106 0.0359(11) 0.277(6) 0.1633(11) 0.118(9) Uiso d . 1 1 . .
loop_
    _atom_site_aniso_label
    _atom_site_aniso_U_11
    _atom_site_aniso_U_22
    _atom_site_aniso_U_33
    _atom_site_aniso_U_12
    _atom_site_aniso_U_13
    _atom_site_aniso_U_23
    O1 0.0428(6) 0.0887(9) 0.0941(9) 0.0145(6) 0.0024(6) -0.0245(8)
    O2 0.0540(7) 0.0738(8) 0.0968(10) 0.0054(6) 0.0106(7) -0.0355(7)
    O3 0.0419(6) 0.0825(8) 0.0691(7) 0.0156(6) 0.0030(5) -0.0146(6)
    O4 0.0498(6) 0.0737(8) 0.0849(8) 0.0168(6) 0.0147(6) -0.0213(7)
    O5 0.0489(6) 0.0961(10) 0.0726(8) 0.0098(6) -0.0045(6) -0.0194(7)
    O6 0.0606(7) 0.0848(9) 0.0654(8) 0.0233(7) -0.0046(6) -0.0097(7)
    N1 0.0367(6) 0.0633(8) 0.0538(7) 0.0116(6) 0.0049(5) 0.0025(6)
    N2 0.0379(7) 0.0767(10) 0.0755(10) 0.0060(7) 0.0072(7) -0.0156(8)
    C1 0.0425(8) 0.0668(10) 0.0592(9) 0.0066(7) -0.0009(7) 0.0000(8)
    C2 0.0486(8) 0.0628(10) 0.0578(9) 0.0086(7) 0.0039(7) -0.0074(8)
    C3 0.0419(8) 0.0590(9) 0.0537(9) 0.0118(7) 0.0084(6) -0.0010(7)
    C4 0.0382(7) 0.0500(8) 0.0457(7) 0.0089(6) 0.0080(6) 0.0074(6)
    C5 0.0400(7) 0.0524(8) 0.0507(8) 0.0071(6) 0.0076(6) 0.0063(7)
    C6 0.0490(8) 0.0601(9) 0.0522(9) 0.0032(7) 0.0084(6) 0.0002(7)
    C7 0.0597(10) 0.0624(10) 0.0525(9) 0.0095(8) 0.0131(7) -0.0059(8)
    C8 0.0469(8) 0.0654(10) 0.0530(9) 0.0148(7) 0.0127(7) 0.0013(7)
    C9 0.0380(7) 0.0535(8) 0.0457(8) 0.0103(6) 0.0068(6) 0.0090(6)
    C10 0.0613(11) 0.0880(14) 0.0763(12) -0.0041(10) 0.0059(9) -0.0216(11)
    C11 0.0458(8) 0.0521(8) 0.0588(9) 0.0081(7) 0.0097(7) -0.0027(7)
    C12 0.0461(8) 0.0580(9) 0.0580(9) 0.0166(7) 0.0023(7) -0.0075(7)
    C13 0.0422(8) 0.0588(9) 0.0555(9) 0.0132(7) 0.0104(7) 0.0015(7)
    C14 0.0442(8) 0.0558(9) 0.0529(8) 0.0000(7) 0.0066(6) 0.0047(7)
    C15 0.0634(14) 0.0508(12) 0.0581(13) 0.000 0.0020(11) 0.000
_geom_special_details
;
All e.s.d.'s (except the e.s.d. in the dihedral angle between two l.s. planes)
are estimated using the full covariance matrix. The cell e.s.d.'s are taken
into account individually in the estimation of e.s.d.'s in distances, angles
and torsion angles; correlations between e.s.d.'s in cell parameters are only
used when they are defined by crystal symmetry. An approximate (isotropic)
treatment of cell e.s.d.'s is used for estimating e.s.d.'s involving l.s.
planes.
;
loop_
    _geom_bond_atom_site_label_1
    _geom_bond_atom_site_label_2
    _geom_bond_site_symmetry_2
    _geom_bond_distance
    _geom_bond_publ_flag
    O1 C11 . 1.2060(18) ?
    O2 C11 . 1.3037(19) ?
    O2 H1O2 . 0.859(10) ?
    O3 C13 . 1.2556(19) ?
    O4 C13 . 1.2511(19) ?
    O5 C14 . 1.1973(19) ?
    O6 C14 . 1.3119(19) ?
    O6 H106 . 1.02(3) ?
    N1 C1 . 1.316(2) ?
    N1 C9 . 1.374(2) ?
    N1 H1N1 . 0.99(2) ?
    N2 C5 . 1.3619(19) ?
    N2 H1N2 . 0.91(2) ?
    N2 H2N2 . 0.90(2) ?
    C1 C2 . 1.384(2) ?
    C1 H1A . 0.9300 ?
    C2 C3 . 1.368(2) ?
    C2 H2A . 0.9300 ?
    C3 C4 . 1.403(2) ?
    C3 H3A . 0.9300 ?
    C4 C9 . 1.4178(19) ?
    C4 C5 . 1.436(2) ?
    C5 C6 . 1.390(2) ?
    C6 C7 . 1.402(2) ?
    C6 C10 . 1.502(2) ?
    C7 C8 . 1.365(2) ?
    C7 H7A . 0.9300 ?
    C8 C9 . 1.392(2) ?
    C8 H8A . 0.9300 ?
    C10 H10A . 0.9600 ?
    C10 H10B . 0.9600 ?
    C10 H10C . 0.9600 ?
    C11 C12 . 1.497(2) ?
    C12 C13 . 1.515(2) ?
    C12 H12A . 0.9700 ?
    C12 H12B . 0.9700 ?
    C14 C15 . 1.504(2) ?
    C15 C14 2 1.505(2) ?
    C15 H15A . 0.9700 ?
loop_
    _geom_angle_atom_site_label_1
    _geom_angle_atom_site_label_2
    _geom_angle_atom_site_label_3
    _geom_angle_site_symmetry_1
    _geom_angle_site_symmetry_3
    _geom_angle
    _geom_angle_publ_flag
    C11 O2 H1O2 . . 105.8(17) ?
    C14 O6 H106 . . 112.4(15) ?
    C1 N1 C9 . . 123.32(13) ?
    C1 N1 H1N1 . . 119.8(12) ?
    C9 N1 H1N1 . . 116.9(12) ?
    C5 N2 H1N2 . . 124.0(13) ?
    C5 N2 H2N2 . . 123.7(15) ?
    H1N2 N2 H2N2 . . 112.1(19) ?
    N1 C1 C2 . . 120.93(15) ?
    N1 C1 H1A . . 119.5 ?
    C2 C1 H1A . . 119.5 ?
    C3 C2 C1 . . 118.60(16) ?
    C3 C2 H2A . . 120.7 ?
    C1 C2 H2A . . 120.7 ?
    C2 C3 C4 . . 121.41(14) ?
    C2 C3 H3A . . 119.3 ?
    C4 C3 H3A . . 119.3 ?
    C3 C4 C9 . . 117.96(13) ?
    C3 C4 C5 . . 123.90(13) ?
    C9 C4 C5 . . 118.13(14) ?
    N2 C5 C6 . . 120.70(15) ?
    N2 C5 C4 . . 119.77(15) ?
    C6 C5 C4 . . 119.52(13) ?
    C5 C6 C7 . . 119.12(15) ?
    C5 C6 C10 . . 120.49(15) ?
    C7 C6 C10 . . 120.39(16) ?
    C8 C7 C6 . . 123.39(16) ?
    C8 C7 H7A . . 118.3 ?
    C6 C7 H7A . . 118.3 ?
    C7 C8 C9 . . 117.92(14) ?
    C7 C8 H8A . . 121.0 ?
    C9 C8 H8A . . 121.0 ?
    N1 C9 C8 . . 120.35(13) ?
    N1 C9 C4 . . 117.77(14) ?
    C8 C9 C4 . . 121.88(14) ?
    C6 C10 H10A . . 109.5 ?
    C6 C10 H10B . . 109.5 ?
    H10A C10 H10B . . 109.5 ?
    C6 C10 H10C . . 109.5 ?
    H10A C10 H10C . . 109.5 ?
    H10B C10 H10C . . 109.5 ?
    O1 C11 O2 . . 121.09(16) ?
    O1 C11 C12 . . 121.68(14) ?
    O2 C11 C12 . . 117.22(13) ?
    C11 C12 C13 . . 118.13(14) ?
    C11 C12 H12A . . 107.8 ?
    C13 C12 H12A . . 107.8 ?
    C11 C12 H12B . . 107.8 ?
    C13 C12 H12B . . 107.8 ?
    H12A C12 H12B . . 107.1 ?
    O4 C13 O3 . . 123.50(14) ?
    O4 C13 C12 . . 118.75(15) ?
    O3 C13 C12 . . 117.74(14) ?
    O5 C14 O6 . . 123.80(16) ?
    O5 C14 C15 . . 123.69(14) ?
    O6 C14 C15 . . 112.50(13) ?
    C14 C15 C14 . 2 111.30(19) ?
    C14 C15 H15A . . 109.4 ?
    C14 C15 H15A 2 . 109.4 ?
loop_
    _geom_torsion_atom_site_label_1
    _geom_torsion_atom_site_label_2
    _geom_torsion_atom_site_label_3
    _geom_torsion_atom_site_label_4
    _geom_torsion_site_symmetry_1
    _geom_torsion_site_symmetry_2
    _geom_torsion_site_symmetry_3
    _geom_torsion_site_symmetry_4
    _geom_torsion
    _geom_torsion_publ_flag
    C9 N1 C1 C2 . . . . 0.1(3) ?
    N1 C1 C2 C3 . . . . -0.7(3) ?
    C1 C2 C3 C4 . . . . 0.7(3) ?
    C2 C3 C4 C9 . . . . -0.2(2) ?
    C2 C3 C4 C5 . . . . 178.70(15) ?
    C3 C4 C5 N2 . . . . 1.1(2) ?
    C9 C4 C5 N2 . . . . -179.97(14) ?
    C3 C4 C5 C6 . . . . -177.67(14) ?
    C9 C4 C5 C6 . . . . 1.2(2) ?
    N2 C5 C6 C7 . . . . 179.13(16) ?
    C4 C5 C6 C7 . . . . -2.1(2) ?
    N2 C5 C6 C10 . . . . -1.5(3) ?
    C4 C5 C6 C10 . . . . 177.31(16) ?
    C5 C6 C7 C8 . . . . 1.2(3) ?
    C10 C6 C7 C8 . . . . -178.19(18) ?
    C6 C7 C8 C9 . . . . 0.6(3) ?
    C1 N1 C9 C8 . . . . -179.50(15) ?
    C1 N1 C9 C4 . . . . 0.5(2) ?
    C7 C8 C9 N1 . . . . 178.46(15) ?
    C7 C8 C9 C4 . . . . -1.5(2) ?
    C3 C4 C9 N1 . . . . -0.4(2) ?
    C5 C4 C9 N1 . . . . -179.35(13) ?
    C3 C4 C9 C8 . . . . 179.55(14) ?
    C5 C4 C9 C8 . . . . 0.6(2) ?
    O1 C11 C12 C13 . . . . 174.80(16) ?
    O2 C11 C12 C13 . . . . -6.3(2) ?
    C11 C12 C13 O4 . . . . 8.8(2) ?
    C11 C12 C13 O3 . . . . -171.96(15) ?
    O5 C14 C15 C14 . . . 2 119.16(18) ?
    O6 C14 C15 C14 . . . 2 -61.88(12) ?
loop_
    _geom_hbond_atom_site_label_D
    _geom_hbond_atom_site_label_H
    _geom_hbond_atom_site_label_A
    _geom_hbond_site_symmetry_A
    _geom_hbond_distance_DH
    _geom_hbond_distance_HA
    _geom_hbond_distance_DA
    _geom_hbond_angle_DHA
    _geom_hbond_publ_flag
    N1 H1N1 O3 . 1.00(2) 1.76(2) 2.7450(17) 172.3(18) yes
    O2 H1O2 O4 . 0.860(11) 1.641(14) 2.4630(18) 159(2) yes
    C1 H1A O4 . 0.93 2.44 3.095(2) 127 yes
    N2 H1N2 O1 3_545 0.91(2) 2.11(2) 3.012(2) 173.4(18) yes
    N2 H2N2 O5 3 0.90(2) 2.20(2) 3.076(2) 166(2) yes
    O6 H106 O3 1_545 1.02(3) 1.60(3) 2.5927(19) 164(2) yes
    C1 H1A O2 5_565 0.93 2.28 3.106(2) 148 yes
    C3 H3A O1 3_545 0.93 2.34 3.2648(19) 174 yes
_iucr_refine_instructions_details
;
TITL mo_kty146_0m in C2/c (RT)
CELL 0.71073  24.7005   4.8530  25.0630  90.000  95.321  90.000
ZERR    4.00   0.0020   0.0004   0.0021   0.000   0.003   0.000
LATT  7
SYMM -X, Y, 0.5-Z
SFAC C H N O
UNIT 116 128 16 48
TEMP 23.000
SIZE 0.091 0.237 0.351
L.S. 10
BOND $H
FMAP 2 2 60
OMIT -6 0 10
EQIV $1 1/2+x,-1/2+y,z
HTAB N2 O1_$1
EQIV $2 1/2+x,1/2+y,z
HTAB N2 O5_$2
EQIV $3 -x,1-y,-z
HTAB C1 O2_$3
EQIV $4 1/2+x,-1/2+y,z
HTAB C3 O1_$4
DFIX 0.82 0.01 O2 H1O2
ACTA
CONF
PLAN 20
WGHT    0.060400    1.071700
FVAR       0.28652
O1    4   -0.135865    0.977249    0.043004    11.00000    0.04277    0.08867 =
         0.09407   -0.02453    0.00237    0.01449
O2    4   -0.072468    0.714208    0.015007    11.00000    0.05396    0.07380 =
         0.09682   -0.03549    0.01063    0.00536
O3    4    0.045625    1.046906    0.119414    11.00000    0.04187    0.08248 =
         0.06908   -0.01464    0.00305    0.01556
O4    4    0.022780    0.759924    0.052737    11.00000    0.04979    0.07373 =
         0.08494   -0.02129    0.01471    0.01683
O5    4   -0.042213    0.556039    0.166937    11.00000    0.04892    0.09615 =
         0.07258   -0.01945   -0.00450    0.00985
O6    4    0.038813    0.395093    0.196962    11.00000    0.06058    0.08478 =
         0.06538   -0.00966   -0.00463    0.02334
N1    3    0.145561    0.848204    0.098600    11.00000    0.03667    0.06332 =
         0.05380    0.00249    0.00488    0.01158
N2    3    0.340607    0.902388    0.125299    11.00000    0.03785    0.07665 =
         0.07552   -0.01564    0.00720    0.00605
C1    1    0.146872    0.654953    0.061926    11.00000    0.04246    0.06678 =
         0.05923   -0.00004   -0.00091    0.00660
AFIX  43
H1A   2    0.114438    0.584413    0.045644    11.00000   -1.20000
AFIX   0
C2    1    0.195824    0.555183    0.047239    11.00000    0.04864    0.06284 =
         0.05782   -0.00741    0.00391    0.00862
AFIX  43
H2A   2    0.196599    0.417164    0.021579    11.00000   -1.20000
AFIX   0
C3    1    0.243053    0.663839    0.071258    11.00000    0.04193    0.05896 =
         0.05373   -0.00099    0.00835    0.01178
AFIX  43
H3A   2    0.276174    0.599737    0.061381    11.00000   -1.20000
AFIX   0
C4    1    0.242599    0.869880    0.110467    11.00000    0.03821    0.05005 =
         0.04571    0.00740    0.00801    0.00887
C5    1    0.290787    0.987581    0.137791    11.00000    0.04004    0.05244 =
         0.05067    0.00633    0.00756    0.00713
C6    1    0.286034    1.183931    0.177473    11.00000    0.04896    0.06007 =
         0.05218    0.00018    0.00845    0.00318
C7    1    0.234077    1.269476    0.188742    11.00000    0.05975    0.06244 =
         0.05253   -0.00592    0.01311    0.00952
AFIX  43
H7A   2    0.231443    1.403453    0.214906    11.00000   -1.20000
AFIX   0
C8    1    0.187157    1.166244    0.163287    11.00000    0.04687    0.06541 =
         0.05301    0.00129    0.01275    0.01483
AFIX  43
H8A   2    0.153371    1.229155    0.171571    11.00000   -1.20000
AFIX   0
C9    1    0.191470    0.963887    0.124549    11.00000    0.03800    0.05352 =
         0.04574    0.00896    0.00683    0.01033
C10   1    0.335840    1.300902    0.208279    11.00000    0.06133    0.08803 =
         0.07629   -0.02160    0.00593   -0.00406
AFIX 137
H10A  2    0.358801    1.383243    0.183820    11.00000   -1.50000
H10B  2    0.355300    1.156090    0.227840    11.00000   -1.50000
H10C  2    0.325254    1.438139    0.232867    11.00000   -1.50000
AFIX   0
C11   1   -0.088619    0.911828    0.045000    11.00000    0.04584    0.05207 =
         0.05878   -0.00274    0.00965    0.00807
C12   1   -0.046002    1.056440    0.081074    11.00000    0.04614    0.05801 =
         0.05801   -0.00752    0.00229    0.01659
AFIX  23
H12A  2   -0.057769    1.056450    0.116938    11.00000   -1.20000
H12B  2   -0.044886    1.247038    0.069573    11.00000   -1.20000
AFIX   0
C13   1    0.011535    0.945080    0.084644    11.00000    0.04223    0.05882 =
         0.05555    0.00151    0.01037    0.01317
C14   1   -0.004191    0.550671    0.200229    11.00000    0.04420    0.05580 =
         0.05293    0.00470    0.00657    0.00001
C15   1    0.000000    0.725586    0.250000    10.50000    0.06343    0.05082 =
         0.05805    0.00000    0.00204    0.00000
AFIX  23
H15A  2   -0.031796    0.843085    0.249690    10.50000   -1.20000
H15B  2    0.031798    0.843068    0.250309    10.50000   -1.20000
AFIX   0
H1N2  2    0.345854    0.782039    0.098633    11.00000    0.07551
H1N1  2    0.109989    0.914161    0.109261    11.00000    0.07595
H2N2  2    0.372021    0.970089    0.140700    11.00000    0.08701
H1O2  2   -0.037737    0.707646    0.021452    11.00000    0.10148
H106  2    0.035921    0.276939    0.163291    11.00000    0.11809
HKLF 4 1 1 -2 0 1 0 0 0 0 1
REM  mo_kty146_0m in C2/c (RT)
REM R1 =  0.0455 for   2644 Fo > 4sig(Fo)  and  0.0719 for all   3835 data
REM    225 parameters refined using      1 restraints
END
WGHT      0.0604      1.0716
REM Highest difference peak  0.180,  deepest hole -0.196,  1-sigma level  0.049
Q1    1  -0.0470  0.3774  0.1891  11.00000  0.05    0.18
Q2    1  -0.0787  0.3624  0.2212  11.00000  0.05    0.15
Q3    1  -0.0584  1.2279  0.1044  11.00000  0.05    0.13
Q4    1  -0.0615  0.8851  0.1247  11.00000  0.05    0.12
Q5    1  -0.1382  0.8831  0.0820  11.00000  0.05    0.12
Q6    1   0.3218  1.4508  0.2837  11.00000  0.05    0.12
Q7    1   0.0376  0.4589  0.0798  11.00000  0.05    0.11
Q8    1   0.2213  0.9055  0.1196  11.00000  0.05    0.11
Q9    1   0.0233  0.9225  0.0378  11.00000  0.05    0.11
Q10   1   0.3429  0.8729  0.2197  11.00000  0.05    0.11
Q11   1   0.1389  0.9952  0.1871  11.00000  0.05    0.10
Q12   1   0.3194  0.8025  0.0384  11.00000  0.05    0.10
Q13   1   0.0788  0.2876  0.2464  11.00000  0.05    0.10
Q14   1   0.2625  1.2190  0.1795  11.00000  0.05    0.10
Q15   1   0.3177  1.3298  0.2745  11.00000  0.05    0.10
Q16   1  -0.0674  0.8049  0.1421  11.00000  0.05    0.10
Q17   1   0.1281  0.9628  0.1976  11.00000  0.05    0.10
Q18   1   0.3988  1.2803  0.1582  11.00000  0.05    0.10
Q19   1   0.3598  0.8198  0.0382  11.00000  0.05    0.10
Q20   1  -0.0193  1.0174  0.0798  11.00000  0.05    0.10
;
