# Supplementary material for: 5-Amino-6-methyl­quinolin-1-ium hydrogen malonate–malonic acid (2/1)
Source: Acta Crystallogr Sect E Struct Rep Online. 2013 Feb 2;69(Pt 3):o319–20. doi: 10.1107/S1600536813002547 (PMC3588490; doi:10.1107/S1600536813002547)
Supplement: Supplementary file 2 [file e-69-0o319-Isup2.hkl]

# 
# h,k,l, Fc-squared, Fo-squared, sigma(Fo-squared) and status flag 
# 
data_I
_shelx_title ' mo_kty146_0m in C2/c (RT)' 
_shelx_refln_list_code          4 
_shelx_F_calc_maximum      374.25 
_exptl_crystal_F_000      1320.00 
_reflns_d_resolution_high  0.7423 
 
loop_ 
 _symmetry_equiv_pos_as_xyz 
 'x, y, z' 
 '-x, y, -z+1/2' 
 'x+1/2, y+1/2, z' 
 '-x+1/2, y+1/2, -z+1/2' 
 '-x, -y, -z' 
 'x, -y, z-1/2' 
 '-x+1/2, -y+1/2, -z' 
 'x+1/2, -y+1/2, z-1/2' 
 
_cell_length_a    24.7005 
_cell_length_b     4.8530 
_cell_length_c    25.0630 
_cell_angle_alpha  90.000 
_cell_angle_beta   95.321 
_cell_angle_gamma  90.000 
 
_shelx_F_squared_multiplier     1.000 
 
loop_ 
 _refln_index_h 
 _refln_index_k 
 _refln_index_l 
 _refln_F_squared_calc 
 _refln_F_squared_meas 
 _refln_F_squared_sigma 
 _refln_observed_status 
   2   0   0     1096.53     1206.89     23.11 o 
   4   0   0    35750.14    31560.61    386.53 o 
   6   0   0    23694.58    21925.00    234.96 o 
   8   0   0      444.75      584.76     10.51 o 
  10   0   0    22359.84    22736.82    245.63 o 
  12   0   0     1775.99     1801.58     21.99 o 
  14   0   0       87.08      106.42      5.34 o 
  16   0   0      295.60      280.62      8.29 o 
  18   0   0     2382.58     2249.66     28.99 o 
  20   0   0     3436.02     3322.53     44.18 o 
  22   0   0      494.15      486.57     21.00 o 
  24   0   0      381.04      408.28     17.35 o 
  26   0   0      349.26      323.57     17.17 o 
  28   0   0       28.03       27.98     10.46 o 
  30   0   0       54.10       72.37     16.76 o 
  32   0   0       26.46       25.86     16.67 o 
   1   1   0     1210.84     1142.10     13.50 o 
   3   1   0      269.77      327.65      4.62 o 
   5   1   0     7435.10     7236.77     74.61 o 
   7   1   0     1350.94     1525.25     16.62 o 
   9   1   0      777.65      851.27     10.09 o 
  11   1   0        1.71       -0.80      1.80 o 
  13   1   0      140.57      150.97      4.39 o 
  15   1   0      126.82      149.89      4.78 o 
  17   1   0      117.99      136.60      5.22 o 
  19   1   0     1414.91     1459.60     19.24 o 
  21   1   0      882.12      765.90     14.13 o 
  23   1   0       24.21       12.96      5.27 o 
  25   1   0      448.92      484.07     13.23 o 
  27   1   0       55.71       62.56      8.03 o 
  29   1   0      158.86      176.42     11.89 o 
  31   1   0       31.18       27.27      9.94 o 
   0   2   0     2795.59     2745.43     81.39 o 
   2   2   0     1951.44     1856.75     33.76 o 
   4   2   0      105.59      102.77      4.23 o 
   6   2   0     1005.94     1078.68     12.88 o 
   8   2   0     1495.57     1547.88     18.38 o 
  10   2   0      146.83      172.69      6.78 o 
  12   2   0     5776.56     5869.15     56.07 o 
  14   2   0      104.04      106.92      6.96 o 
  16   2   0      261.26      262.38      9.81 o 
  18   2   0       17.35       11.38      4.76 o 
  20   2   0     1508.15     1396.08     32.13 o 
  22   2   0     1038.08     1031.94     18.67 o 
  24   2   0      554.90      585.48     14.63 o 
  26   2   0       18.23       23.72      6.48 o 
  28   2   0       43.93       52.18      8.25 o 
  30   2   0        2.50       -5.05      7.69 o 
   1   3   0      641.55      695.84     11.97 o 
   3   3   0      256.76      289.78      7.84 o 
   5   3   0      215.66      193.71      5.63 o 
   7   3   0       14.56       10.59      2.55 o 
   9   3   0        1.89       -0.72      2.47 o 
  11   3   0      592.42      534.32     20.20 o 
  13   3   0       51.58       68.06      6.31 o 
  15   3   0        5.52        1.93      4.49 o 
  17   3   0        0.08        9.52      4.60 o 
  19   3   0       50.35       44.62      6.31 o 
  21   3   0        1.87        1.75      5.24 o 
  23   3   0        4.79        0.01      5.52 o 
  25   3   0        0.81       -2.60      5.57 o 
  27   3   0        1.91        1.44      6.53 o 
  29   3   0        3.04        6.95      7.94 o 
   0   4   0       74.66       74.27      8.64 o 
   2   4   0      301.72      309.38      9.08 o 
   4   4   0      260.78      274.95      8.61 o 
   6   4   0       47.25       50.48      4.37 o 
   8   4   0       72.35       78.12      5.78 o 
  10   4   0      497.59      530.06     14.83 o 
  12   4   0      294.05      292.94     10.73 o 
  14   4   0      171.75      170.79      9.40 o 
  16   4   0       83.00       86.96      7.80 o 
  18   4   0       18.40       11.02      5.70 o 
  20   4   0       57.86       48.76      7.55 o 
  22   4   0        3.97        3.72      6.16 o 
  24   4   0        0.11       -2.43      6.49 o 
  26   4   0        9.31        1.02      6.67 o 
   1   5   0        2.22        4.65      4.63 o 
   3   5   0       10.42       18.29      4.61 o 
   5   5   0        3.30        1.13      3.47 o 
   7   5   0      179.56      180.69      9.51 o 
   9   5   0      151.52      165.62      9.78 o 
  11   5   0       19.09       28.81      5.25 o 
  13   5   0      146.33      163.27     10.05 o 
  15   5   0        6.51        5.05      5.05 o 
  17   5   0        1.70        0.34      5.28 o 
  19   5   0        9.90       10.37      6.07 o 
  21   5   0        0.00        0.60      5.95 o 
   0   6   0        0.36       12.24     10.34 o 
   2   6   0      179.60      215.28     16.22 o 
   4   6   0        8.76        7.66      6.92 o 
   6   6   0        0.03        2.89      7.63 o 
   8   6   0        0.04        0.96      6.90 o 
  10   6   0        3.70        2.44      5.88 o 
  12   6   0       17.67       15.55      5.72 o 
 -31   1   1        0.46       -9.22      9.22 o 
 -29   1   1       49.24       51.12      9.16 o 
 -27   1   1        1.01       -3.81      6.09 o 
 -25   1   1        0.12        1.46      5.15 o 
 -23   1   1       12.25        2.49      5.19 o 
 -21   1   1      994.79     1130.78     17.29 o 
 -19   1   1      806.31      731.34     19.83 o 
 -17   1   1      614.33      509.53      8.99 o 
 -15   1   1       80.47      117.74      4.45 o 
 -13   1   1       24.72       30.35      2.71 o 
 -11   1   1       32.19       39.66      2.62 o 
  -9   1   1     8006.65     7872.90     66.80 o 
  -7   1   1     2653.76     2439.15     28.84 o 
  -5   1   1     5586.03     5088.99     45.55 o 
  -3   1   1     2355.31     2271.65     21.85 o 
  -1   1   1       98.40       89.48      2.98 o 
   1   1   1    11220.41    10482.66    113.17 o 
   3   1   1     5840.94     5942.90     53.85 o 
   5   1   1      605.51      475.04     15.38 o 
   7   1   1     4371.43     4391.80     49.23 o 
   9   1   1    24858.08    25174.18    217.44 o 
  11   1   1      725.04      683.16      8.08 o 
  13   1   1     5574.54     5922.01     48.40 o 
  15   1   1     1185.72     1246.79     13.88 o 
  17   1   1        0.02       -2.23      2.23 o 
  19   1   1       35.17       35.15      4.54 o 
  21   1   1      512.98      524.60     12.53 o 
  23   1   1       19.63       19.61      5.60 o 
  25   1   1       27.24       30.85      6.25 o 
  27   1   1       25.29       39.97      7.36 o 
  29   1   1       73.64      103.13     10.34 o 
  31   1   1      114.80      123.17     11.96 o 
 -30   2   1       27.49       43.57      9.00 o 
 -28   2   1       63.84       90.68      9.40 o 
 -26   2   1       27.02       22.99      6.76 o 
 -24   2   1        0.04        3.16      5.36 o 
 -22   2   1       58.84       60.91      6.83 o 
 -20   2   1       27.03       37.11      5.74 o 
 -18   2   1      378.25      340.55     10.17 o 
 -16   2   1      384.51      384.10     11.18 o 
 -14   2   1       15.94       19.13      3.28 o 
 -12   2   1      570.60      586.04      9.71 o 
 -10   2   1     4287.44     4762.09     44.23 o 
  -8   2   1      144.42      125.67      8.30 o 
  -6   2   1      979.37      969.54     11.52 o 
  -4   2   1     6491.02     6324.55     70.41 o 
  -2   2   1       36.09       36.13      7.55 o 
   0   2   1      550.76      507.21     14.55 o 
   2   2   1     1918.73     1951.93     27.84 o 
   4   2   1      278.31      257.81      5.13 o 
   6   2   1     3252.89     3108.80     32.80 o 
   8   2   1      986.72      929.85     12.32 o 
  10   2   1        4.92        3.90      2.74 o 
  12   2   1      636.65      682.13     16.51 o 
  14   2   1      231.24      235.51     10.96 o 
  16   2   1      530.19      556.10     17.15 o 
  18   2   1        0.90        0.34      4.35 o 
  20   2   1       10.25        7.81      4.68 o 
  22   2   1      331.45      343.25     11.58 o 
  24   2   1        7.50        1.99      5.16 o 
  26   2   1       29.49       14.49      6.36 o 
  28   2   1        0.46        3.94      7.05 o 
  30   2   1      152.11      177.44     13.12 o 
 -29   3   1        0.26       -4.13      7.25 o 
 -27   3   1       27.46       18.56      7.18 o 
 -25   3   1       63.98       48.41      7.63 o 
 -23   3   1       15.46       11.31      6.03 o 
 -21   3   1        0.05        5.44      5.50 o 
 -19   3   1      426.49      461.74     13.47 o 
 -17   3   1        0.61       -1.77      4.11 o 
 -15   3   1      209.35      228.31     10.73 o 
 -13   3   1      389.26      396.94     11.85 o 
 -11   3   1     1079.19     1078.25     24.44 o 
  -9   3   1     2125.56     2161.50     22.08 o 
  -7   3   1       25.94       23.48      2.98 o 
  -5   3   1      203.57      194.42      5.86 o 
  -3   3   1      510.10      633.06     11.31 o 
  -1   3   1     1876.37     1921.99     25.62 o 
   1   3   1      624.98      701.78     11.97 o 
   3   3   1     1474.22     1572.96     22.18 o 
   5   3   1       96.91       99.29      6.29 o 
   7   3   1        8.52        4.55      2.41 o 
   9   3   1      135.74      160.65      9.92 o 
  11   3   1       21.11        9.48      4.03 o 
  13   3   1        9.40       11.43      4.39 o 
  15   3   1       62.42       71.81      6.88 o 
  17   3   1      232.78      207.94      9.60 o 
  19   3   1       66.21       54.41      6.59 o 
  21   3   1      873.40      799.45     18.30 o 
  23   3   1      132.67      116.69      9.18 o 
  25   3   1       42.24       40.00      7.15 o 
  27   3   1       57.36       59.60      8.55 o 
  29   3   1       12.43       17.37      8.46 o 
 -26   4   1       35.32       23.30      8.92 o 
 -24   4   1       41.74       52.98      8.71 o 
 -22   4   1      162.01      149.00     11.82 o 
 -20   4   1       20.80       16.42      7.77 o 
 -18   4   1      139.58      124.47      9.51 o 
 -16   4   1      137.64      136.04     12.19 o 
 -14   4   1       79.04       82.53      7.13 o 
 -12   4   1       76.45       80.96      7.04 o 
 -10   4   1      132.86      114.87      8.55 o 
  -8   4   1      324.46      319.14      9.50 o 
  -6   4   1       20.99       16.18      3.57 o 
  -4   4   1        1.02        0.48      3.07 o 
  -2   4   1       37.55       25.92      3.83 o 
   0   4   1       12.93       12.81      3.59 o 
   2   4   1     1137.21     1186.77     18.71 o 
   4   4   1       30.15       38.52      4.28 o 
   6   4   1       20.07       11.63      3.32 o 
   8   4   1      112.83      107.19      6.18 o 
  10   4   1      376.68      382.00     10.40 o 
  12   4   1      156.40      170.47      8.98 o 
  14   4   1       16.73       20.39      5.38 o 
  16   4   1       88.38       87.30      7.95 o 
  18   4   1        0.05       -4.79      4.79 o 
  20   4   1        0.11        1.45      5.51 o 
  22   4   1        9.01        6.72      6.29 o 
  24   4   1        1.49        5.90      6.43 o 
  26   4   1        0.87       -1.05      6.58 o 
 -21   5   1        3.78       -1.79      6.31 o 
 -19   5   1       67.66       62.03      8.49 o 
 -17   5   1        0.13       -4.11      5.27 o 
 -15   5   1       92.93       89.05      8.21 o 
 -13   5   1       81.88       77.36     10.39 o 
 -11   5   1        0.19       -4.18      4.18 o 
  -9   5   1      210.22      236.86     11.13 o 
  -7   5   1       46.56       53.83      5.74 o 
  -5   5   1       71.18       72.88      5.47 o 
  -3   5   1      102.43      120.47      8.15 o 
  -1   5   1      127.24      140.45      7.61 o 
   1   5   1        2.35        1.92      5.12 o 
   3   5   1       41.75       38.50      5.54 o 
   5   5   1       98.39      104.33      6.18 o 
   7   5   1      596.85      628.40     21.54 o 
   9   5   1       88.57      101.70      8.09 o 
  11   5   1     1485.36     1422.51     23.98 o 
  13   5   1        4.75        3.43      4.77 o 
  15   5   1       37.20       41.96      7.16 o 
  17   5   1       11.78       12.21      5.51 o 
  19   5   1       15.26       19.83      6.86 o 
  21   5   1        1.10        5.72      6.03 o 
 -12   6   1        4.59       10.00      5.69 o 
 -10   6   1        5.42        5.70      7.07 o 
  -8   6   1        8.11       11.54      6.97 o 
  -6   6   1        8.38       27.15      6.71 o 
  -4   6   1       66.79       79.52      9.44 o 
  -2   6   1       52.04       71.65     10.57 o 
   0   6   1       23.79       23.80      7.22 o 
   2   6   1        8.71       24.49      7.06 o 
   4   6   1        0.08       -0.03      5.40 o 
   6   6   1        6.23        7.19      5.59 o 
   8   6   1        1.36       18.49      6.40 o 
  10   6   1        0.32       12.71      7.25 o 
  12   6   1        2.07       10.18      5.51 o 
 -32   0   2      229.40      198.09     22.58 o 
 -30   0   2       10.94       -1.89     10.48 o 
 -28   0   2        6.47        4.27      9.82 o 
 -26   0   2      582.47      638.37     23.71 o 
 -24   0   2     1815.49     1795.77     32.38 o 
 -22   0   2     2262.99     2061.55     31.53 o 
 -20   0   2     3910.31     4026.75     51.57 o 
 -18   0   2      430.08      511.02     12.03 o 
 -16   0   2      302.39      305.91      9.04 o 
 -14   0   2     2381.27     2286.87     37.37 o 
 -12   0   2     4358.63     4634.74     49.36 o 
 -10   0   2      990.75     1035.19     15.70 o 
  -8   0   2     3364.24     3298.46     38.84 o 
  -6   0   2      332.61      195.84      7.90 o 
  -4   0   2    25859.57    22081.55    236.99 o 
  -2   0   2     1584.99     1493.91     20.13 o 
   0   0   2    10265.05     8120.03    457.24 o 
   2   0   2      632.00      688.02      9.94 o 
   4   0   2     8458.08     8322.97     80.81 o 
   6   0   2    21004.19    19816.51    212.76 o 
   8   0   2      762.49      703.14     11.07 o 
  10   0   2     4335.76     3939.66     46.43 o 
  12   0   2     1195.10     1343.27     17.56 o 
  14   0   2     1598.07     1546.47     20.29 o 
  16   0   2      336.40      352.39      9.34 o 
  18   0   2    13381.05    13119.92    115.44 o 
  20   0   2     2223.11     2110.03     29.12 o 
  22   0   2     5433.17     5464.32     67.74 o 
  24   0   2        6.70        8.22      7.13 o 
  26   0   2       14.18        2.20     10.29 o 
  28   0   2      178.17      172.34     14.59 o 
  30   0   2       87.80      108.24     20.75 o 
  32   0   2        0.03        2.27     15.47 o 
 -31   1   2        8.93       13.96     10.26 o 
 -29   1   2      286.51      303.87     14.53 o 
 -27   1   2      108.67      105.48      8.88 o 
 -25   1   2       34.04       36.56      6.26 o 
 -23   1   2      879.03      895.47     19.40 o 
 -21   1   2     1610.76     1505.12     19.44 o 
 -19   1   2       30.71       25.82      4.25 o 
 -17   1   2      451.82      394.33      7.91 o 
 -15   1   2        0.51       -2.37      2.37 o 
 -13   1   2       33.98       40.81      3.04 o 
 -11   1   2     1174.29     1391.84     13.45 o 
  -9   1   2      942.59      900.14     10.68 o 
  -7   1   2    17871.83    17198.21    151.28 o 
  -5   1   2      700.91      774.26     28.86 o 
  -3   1   2     5202.64     4930.45     43.10 o 
  -1   1   2    58481.19    53470.84    501.62 o 
   1   1   2     1763.47     1718.17     21.62 o 
   3   1   2    16607.44    16147.24    151.63 o 
   5   1   2      616.82      736.42     12.00 o 
   7   1   2     2996.22     3171.27     39.93 o 
   9   1   2      240.72      240.57      5.15 o 
  11   1   2     5640.13     6025.77     48.51 o 
  13   1   2        8.42        2.41      1.98 o 
  15   1   2       14.81       13.08      2.47 o 
  17   1   2       20.20       10.17      2.99 o 
  19   1   2       76.82       65.20      5.23 o 
  21   1   2       18.24       16.71      4.72 o 
  23   1   2     1100.84     1069.49     24.19 o 
  25   1   2        5.32        5.75      5.96 o 
  27   1   2       98.19       93.56      8.56 o 
  29   1   2       62.85       67.55      9.85 o 
  31   1   2        1.77       -1.41      9.15 o 
 -30   2   2        0.82       -4.90      7.75 o 
 -28   2   2        0.08        1.44      6.58 o 
 -26   2   2        2.52       -5.65      5.65 o 
 -24   2   2        1.96        8.07      5.45 o 
 -22   2   2      238.14      194.19      9.54 o 
 -20   2   2      180.41      188.42      8.90 o 
 -18   2   2       20.49       27.69      5.24 o 
 -16   2   2       15.61       19.88      4.61 o 
 -14   2   2      211.89      243.65      8.24 o 
 -12   2   2      298.17      336.40      7.87 o 
 -10   2   2      630.90      653.45     14.48 o 
  -8   2   2        2.82        0.94      1.63 o 
  -6   2   2     1187.11     1263.09     14.26 o 
  -4   2   2     1139.99     1103.22     12.84 o 
  -2   2   2    12746.45    10383.29   1508.01 o 
   0   2   2      205.62      147.74     11.84 o 
   2   2   2     1905.08     1923.43     25.20 o 
   4   2   2      988.53     1050.82     11.45 o 
   6   2   2      105.44       95.26      3.53 o 
   8   2   2      910.95      932.18     13.54 o 
  10   2   2     2772.61     3008.66     29.86 o 
  12   2   2     1425.01     1461.03     18.95 o 
  14   2   2      481.95      488.41     15.36 o 
  16   2   2      101.51      127.43      6.72 o 
  18   2   2        0.57       -2.05      3.99 o 
  20   2   2        5.64        6.47      4.63 o 
  22   2   2      195.92      211.99      9.80 o 
  24   2   2        6.31        0.07      5.25 o 
  26   2   2        9.60       -2.92      5.47 o 
  28   2   2      296.17      371.35     16.38 o 
  30   2   2       54.32       73.94     10.42 o 
 -29   3   2        2.57        1.89      7.89 o 
 -27   3   2       17.70       15.09      7.13 o 
 -25   3   2       44.20       25.35      6.99 o 
 -23   3   2       16.95       18.15      8.50 o 
 -21   3   2      136.92      108.42      8.48 o 
 -19   3   2       32.40       43.55      6.17 o 
 -17   3   2        2.86        0.17      4.02 o 
 -15   3   2      128.92      111.90      8.11 o 
 -13   3   2      498.57      449.25     11.73 o 
 -11   3   2      208.32      207.97     10.88 o 
  -9   3   2       93.45      101.71      4.24 o 
  -7   3   2      683.04      715.32     10.64 o 
  -5   3   2      309.98      279.98     11.24 o 
  -3   3   2      131.55      148.17      6.30 o 
  -1   3   2      583.22      570.67     11.36 o 
   1   3   2     1066.23     1066.71     16.81 o 
   3   3   2       52.01       71.03      4.78 o 
   5   3   2     1454.11     1398.65     15.20 o 
   7   3   2        0.00       -2.08      2.08 o 
   9   3   2      364.18      341.81     13.15 o 
  11   3   2      300.73      306.91     11.07 o 
  13   3   2       14.70        9.53      4.39 o 
  15   3   2      182.84      195.50     10.03 o 
  17   3   2      193.47      190.98      9.48 o 
  19   3   2        1.59        3.54      5.80 o 
  21   3   2        2.16        4.26      5.01 o 
  23   3   2       67.94       60.50      7.70 o 
  25   3   2       15.98        9.68      6.41 o 
  27   3   2       45.90       36.21      7.63 o 
  29   3   2        0.72       11.49      8.14 o 
 -26   4   2        6.58       -2.62      6.66 o 
 -24   4   2       18.60       14.16      7.74 o 
 -22   4   2       72.17       68.38      8.81 o 
 -20   4   2       65.26       63.72      8.05 o 
 -18   4   2       20.22       24.97      5.98 o 
 -16   4   2        1.33       -1.70      4.51 o 
 -14   4   2        5.52        4.86      6.18 o 
 -12   4   2       19.59        9.19      5.70 o 
 -10   4   2       53.40       55.31      6.06 o 
  -8   4   2       76.68       69.45      5.67 o 
  -6   4   2       92.90      102.81      5.82 o 
  -4   4   2       24.74       44.00      5.09 o 
  -2   4   2       81.47       96.18      5.79 o 
   0   4   2        2.06        3.57      3.27 o 
   2   4   2      613.88      658.26     14.59 o 
   4   4   2       76.22       78.90      5.52 o 
   6   4   2        0.51        0.66      3.00 o 
   8   4   2      152.27      154.68      7.60 o 
  10   4   2        8.54        5.98      3.93 o 
  12   4   2      836.95      820.30     16.75 o 
  14   4   2      127.96      121.01      8.44 o 
  16   4   2        4.71        4.22      4.93 o 
  18   4   2       53.48       39.88      7.01 o 
  20   4   2      204.77      179.86     11.66 o 
  22   4   2        0.42       -5.55      5.55 o 
  24   4   2        1.34        2.95      5.75 o 
 -21   5   2       38.88       52.75      8.64 o 
 -19   5   2       14.43       20.30      6.93 o 
 -17   5   2        0.01       -2.36      5.32 o 
 -15   5   2       84.93       81.73      8.12 o 
 -13   5   2      120.42      117.79      8.38 o 
 -11   5   2      124.10      115.14      7.99 o 
  -9   5   2       17.80        8.85      4.98 o 
  -7   5   2      126.66      123.58      8.91 o 
  -5   5   2      130.23      126.99      6.63 o 
  -3   5   2        0.65        7.12      4.01 o 
  -1   5   2       10.48       12.96      3.93 o 
   1   5   2       74.63       84.81      6.99 o 
   3   5   2       17.67       20.90      4.94 o 
   5   5   2        0.90        1.04      3.71 o 
   7   5   2        9.70        4.10      4.73 o 
   9   5   2      392.96      420.08     15.08 o 
  11   5   2      483.72      458.29     12.82 o 
  13   5   2       50.10       65.28      6.94 o 
  15   5   2        0.67        5.51      5.07 o 
  17   5   2        7.48        9.12      5.65 o 
  19   5   2       24.76       26.67      6.63 o 
  21   5   2        9.31       26.10     12.44 o 
 -12   6   2        0.03        5.66      5.53 o 
 -10   6   2       74.19       75.86     10.29 o 
  -8   6   2       98.71      100.01     10.41 o 
  -6   6   2       12.42       17.72      9.44 o 
  -4   6   2        0.32        1.87      5.43 o 
  -2   6   2        2.64       22.47      7.73 o 
   0   6   2        1.94       19.18      6.87 o 
   2   6   2       25.76       34.07     12.89 o 
   4   6   2        0.19        8.75      5.37 o 
   6   6   2       20.53       19.79      5.86 o 
   8   6   2        2.60       11.68      7.33 o 
  10   6   2        8.86       15.01      6.63 o 
  12   6   2        4.72        6.39      7.10 o 
 -31   1   3       96.34      144.67     12.13 o 
 -29   1   3       22.96       31.07      8.37 o 
 -27   1   3       19.66       13.95      5.85 o 
 -25   1   3       72.15       90.11      7.58 o 
 -23   1   3     1357.99     1439.93     22.06 o 
 -21   1   3      640.69      613.15     12.20 o 
 -19   1   3     1485.35     1556.33     23.61 o 
 -17   1   3       14.16       18.69      3.44 o 
 -15   1   3       83.35       93.90      4.23 o 
 -13   1   3       93.77      159.49      4.70 o 
 -11   1   3    10254.36    10991.33     82.29 o 
  -9   1   3      534.03      469.03      7.28 o 
  -7   1   3     5499.81     5264.04     54.24 o 
  -5   1   3     2343.11     2306.51     23.60 o 
  -3   1   3     3830.13     3861.70     31.96 o 
  -1   1   3      776.84      699.82     13.58 o 
   1   1   3    21582.38    21023.75    217.10 o 
   3   1   3     6090.82     5829.27     65.80 o 
   5   1   3     1163.78      827.92    280.40 o 
   7   1   3     7171.31     6770.48     75.43 o 
   9   1   3     9244.64     9499.72     75.16 o 
  11   1   3      893.56      917.47     10.37 o 
  13   1   3      818.74      875.75     10.68 o 
  15   1   3      310.90      278.02      5.80 o 
  17   1   3     2287.84     2311.97     23.99 o 
  19   1   3     2421.81     2440.41     27.72 o 
  21   1   3      110.43      111.47      6.83 o 
  23   1   3      491.33      479.20     12.51 o 
  25   1   3       41.19       35.23      9.36 o 
  27   1   3        1.95       -2.57      5.66 o 
  29   1   3       37.20       32.23      9.22 o 
  31   1   3      136.69      156.97     13.90 o 
 -30   2   3       62.11       71.99      9.61 o 
 -28   2   3        0.45       -6.22      6.22 o 
 -26   2   3        1.45       -1.50      5.61 o 
 -24   2   3        8.50       16.58      5.75 o 
 -22   2   3       16.25        0.24      5.45 o 
 -20   2   3      400.01      375.80     11.46 o 
 -18   2   3      367.95      384.70     10.90 o 
 -16   2   3        0.64        3.22      3.63 o 
 -14   2   3     1044.64     1164.96     17.85 o 
 -12   2   3     1686.36     1716.02     21.26 o 
 -10   2   3     7808.80     7855.46     67.60 o 
  -8   2   3     1476.57     1455.67     17.86 o 
  -6   2   3     3797.14     3659.85     39.00 o 
  -4   2   3        3.83        9.78      1.92 o 
  -2   2   3        2.70       12.11      2.06 o 
   0   2   3       37.22       34.87      3.08 o 
   2   2   3      848.30      916.95     13.37 o 
   4   2   3     3216.76     2957.44     29.37 o 
   6   2   3       15.75       17.34      1.66 o 
   8   2   3     2752.94     3005.23     34.07 o 
  10   2   3      424.64      454.63      7.99 o 
  12   2   3     2015.64     1703.23    289.21 o 
  14   2   3      970.46      997.25     27.29 o 
  16   2   3       21.82       26.62      4.58 o 
  18   2   3      127.80      126.85      7.59 o 
  20   2   3      493.81      426.52     11.71 o 
  22   2   3       43.50       56.68      6.47 o 
  24   2   3       31.48       38.07      6.26 o 
  26   2   3       35.37       33.94      6.99 o 
  28   2   3        0.76        5.23      7.16 o 
  30   2   3       81.36       82.83     10.80 o 
 -29   3   3       27.35       23.34      8.75 o 
 -27   3   3        3.21        0.95      6.54 o 
 -25   3   3        0.27       -5.53      5.53 o 
 -23   3   3        5.78       -6.47      6.47 o 
 -21   3   3      363.64      342.00     13.40 o 
 -19   3   3       19.61       12.27      4.99 o 
 -17   3   3        0.37       -4.13      4.13 o 
 -15   3   3     1247.60     1193.60     22.57 o 
 -13   3   3      789.31      773.01     15.57 o 
 -11   3   3      275.13      245.28     12.17 o 
  -9   3   3      376.32      337.49     15.67 o 
  -7   3   3      472.73      529.84      9.72 o 
  -5   3   3     1294.75     1283.75     15.30 o 
  -3   3   3     4366.58     4644.71     49.80 o 
  -1   3   3      526.85      668.23     11.93 o 
   1   3   3      607.16      574.76     11.43 o 
   3   3   3       85.23       84.83      4.91 o 
   5   3   3      988.78      982.73     11.76 o 
   7   3   3      958.68      921.75     12.91 o 
   9   3   3      250.95      237.39      7.15 o 
  11   3   3      654.41      656.12     18.31 o 
  13   3   3      131.21      132.86      9.01 o 
  15   3   3       65.21       47.26      6.20 o 
  17   3   3       81.76       71.87      6.80 o 
  19   3   3      135.30      132.63     11.81 o 
  21   3   3       44.58       44.94      6.72 o 
  23   3   3       19.76       15.34      5.99 o 
  25   3   3        3.76        8.03      6.17 o 
  27   3   3       10.50       -2.64      6.22 o 
 -26   4   3        3.18        9.14      7.09 o 
 -24   4   3       10.62       21.55      7.33 o 
 -22   4   3       18.63       33.39      7.66 o 
 -20   4   3      154.17      149.32     10.73 o 
 -18   4   3        3.89        4.03      5.08 o 
 -16   4   3       91.86      104.77      8.34 o 
 -14   4   3        3.61        8.73      4.71 o 
 -12   4   3     2247.06     2279.54     34.62 o 
 -10   4   3       30.76       31.49      4.16 o 
  -8   4   3      561.74      560.19     12.56 o 
  -6   4   3      239.40      235.34      7.94 o 
  -4   4   3       68.85       64.10      5.71 o 
  -2   4   3       59.98       71.13      5.48 o 
   0   4   3      160.53      210.65      8.18 o 
   2   4   3      591.58      549.08     11.92 o 
   4   4   3      135.39      122.73      5.63 o 
   6   4   3       10.48        4.67      3.16 o 
   8   4   3       90.60       77.58      7.08 o 
  10   4   3      636.80      645.56     13.62 o 
  12   4   3      170.95      160.18      8.52 o 
  14   4   3      215.47      211.61     10.13 o 
  16   4   3        0.49        4.53      4.50 o 
  18   4   3       83.16       83.84      7.67 o 
  20   4   3       63.36       47.83      6.85 o 
  22   4   3       74.16       68.36      8.26 o 
  24   4   3        1.87       -5.32      6.59 o 
 -21   5   3      118.44      115.17     10.79 o 
 -19   5   3       40.42       40.67      7.66 o 
 -17   5   3        0.34        1.72      5.32 o 
 -15   5   3       45.74       48.28      8.26 o 
 -13   5   3       94.41       97.54      7.76 o 
 -11   5   3      211.65      200.73      8.82 o 
  -9   5   3       33.22       38.38      6.39 o 
  -7   5   3       10.04       15.66      4.49 o 
  -5   5   3       19.81       21.47      4.11 o 
  -3   5   3        1.84        6.68      4.29 o 
  -1   5   3        1.19       -3.41      3.41 o 
   1   5   3       63.51       72.46      6.75 o 
   3   5   3        0.12        2.87      4.54 o 
   5   5   3      141.90      149.47      8.85 o 
   7   5   3       12.86       17.39      5.53 o 
   9   5   3      215.09      186.98     11.42 o 
  11   5   3      207.74      205.52      9.90 o 
  13   5   3       33.66       26.34      8.18 o 
  15   5   3        3.28        5.37      5.35 o 
  17   5   3       36.02       36.11      6.68 o 
  19   5   3       40.77       30.89      6.92 o 
 -12   6   3        2.48       12.34      5.68 o 
 -10   6   3       53.45       55.26      8.58 o 
  -8   6   3        7.18       18.75      6.71 o 
  -6   6   3       58.06       51.80      8.52 o 
  -4   6   3        8.43       26.10      6.00 o 
  -2   6   3       15.77       23.81     11.78 o 
   0   6   3        0.17        9.54      6.96 o 
   2   6   3       16.29       40.39     10.92 o 
   4   6   3       47.71       61.58      8.08 o 
   6   6   3       32.10       31.33      6.43 o 
   8   6   3       13.07       29.20      6.71 o 
  10   6   3       65.21       63.95      6.92 o 
  12   6   3        8.34       11.83      5.72 o 
 -32   0   4       54.36       61.81     32.34 o 
 -30   0   4      764.10      817.01     39.16 o 
 -28   0   4        5.64        6.02     10.83 o 
 -26   0   4        0.12        8.58     13.51 o 
 -24   0   4      217.34      210.81     13.88 o 
 -22   0   4      470.53      467.04     14.25 o 
 -20   0   4       21.69       14.96      5.71 o 
 -18   0   4      248.96      259.76      9.23 o 
 -16   0   4     3185.10     3268.52     38.09 o 
 -14   0   4     8494.22     8531.09     87.60 o 
 -12   0   4     8328.92     8386.05     85.19 o 
 -10   0   4    20318.74    20352.90    220.70 o 
  -8   0   4    11685.44    11336.75    124.08 o 
  -6   0   4       49.74       -2.88      4.03 o 
  -4   0   4    33428.26    28808.07    395.81 o 
  -2   0   4    23864.08    21004.38    216.23 o 
   0   0   4    31971.39    26329.16    256.73 o 
   2   0   4     7646.50     7383.77     67.48 o 
   4   0   4     4077.18     3330.43     28.84 o 
   6   0   4     5937.86     6154.38     59.20 o 
   8   0   4      735.32      599.05      8.85 o 
  10   0   4      529.95      632.02      9.57 o 
  12   0   4      908.34     1072.40     13.26 o 
  14   0   4       30.51       24.57      4.03 o 
  16   0   4      450.90      393.13      8.71 o 
  18   0   4       11.57       16.55      4.07 o 
  20   0   4     7817.41     7588.16     89.20 o 
  22   0   4      667.71      673.65     20.08 o 
  24   0   4       10.40       22.59     10.33 o 
  26   0   4       89.50       67.44     18.94 o 
  28   0   4        6.85       -9.56      9.56 o 
  30   0   4       25.41       51.50     16.14 o 
  32   0   4       83.68       54.38     17.24 o 
 -31   1   4       10.84       13.67      8.83 o 
 -29   1   4       27.32       35.21      8.60 o 
 -27   1   4      194.92      182.62      9.82 o 
 -25   1   4      227.98      247.60     10.42 o 
 -23   1   4        0.03        8.07      5.31 o 
 -21   1   4      849.45      847.63     13.34 o 
 -19   1   4     1625.52     1610.83     18.91 o 
 -17   1   4     1333.70     1367.04     15.42 o 
 -15   1   4       32.56       48.17      3.61 o 
 -13   1   4     5827.18     6291.67     49.44 o 
 -11   1   4      890.42     1028.67     11.08 o 
  -9   1   4     1494.76     1551.16     14.23 o 
  -7   1   4      792.76      804.07     11.15 o 
  -5   1   4     1522.51     1026.85    270.56 o 
  -3   1   4     7229.76     7347.63     71.42 o 
  -1   1   4    32351.66    31083.33    255.27 o 
   1   1   4     2569.02     2596.60     23.99 o 
   3   1   4     2674.03     2625.72     28.64 o 
   5   1   4     2761.22     2140.30    381.77 o 
   7   1   4      745.34      863.72     11.02 o 
   9   1   4        0.02       -0.19      1.43 o 
  11   1   4      108.68      135.42      3.67 o 
  13   1   4       58.32       75.31      4.79 o 
  15   1   4      384.62      416.56      7.82 o 
  17   1   4      239.78      237.77      6.53 o 
  19   1   4      284.12      256.63      8.74 o 
  21   1   4     1808.90     1770.61     22.77 o 
  23   1   4      337.88      341.15     10.94 o 
  25   1   4       33.07       45.69      6.81 o 
  27   1   4       58.17       67.13      7.53 o 
  29   1   4       64.96       74.41     10.26 o 
  31   1   4       19.19        5.03      9.37 o 
 -30   2   4       25.43       14.74      7.79 o 
 -28   2   4      136.17      162.35     11.18 o 
 -26   2   4        3.82       -4.12      5.85 o 
 -24   2   4      328.11      331.94     12.41 o 
 -22   2   4      467.39      382.18     11.84 o 
 -20   2   4       20.95        1.16      4.85 o 
 -18   2   4        0.91        1.23      4.33 o 
 -16   2   4       49.88       47.29      4.95 o 
 -14   2   4       89.92      101.90     11.44 o 
 -12   2   4      835.57      880.60     13.73 o 
 -10   2   4      183.16      216.64      5.67 o 
  -8   2   4      322.34      327.24      6.74 o 
  -6   2   4     1673.34     1418.16     14.53 o 
  -4   2   4     2808.43     3007.03     28.73 o 
  -2   2   4     7236.39     7423.16     83.63 o 
   0   2   4    10861.24    10912.86    391.00 o 
   2   2   4      660.10      561.42      8.12 o 
   4   2   4     1560.42     1576.32     17.26 o 
   6   2   4     1812.16     1889.21     18.60 o 
   8   2   4     7484.80     7501.10     79.10 o 
  10   2   4      600.87      580.93     10.08 o 
  12   2   4       48.98       47.50      6.18 o 
  14   2   4      186.34      145.95     21.75 o 
  16   2   4      179.59      175.44      8.19 o 
  18   2   4      498.43      422.63     11.40 o 
  20   2   4       89.81       73.55      6.43 o 
  22   2   4        8.99        5.85      4.92 o 
  24   2   4        5.04        2.93      5.21 o 
  26   2   4      128.15      142.16     10.37 o 
  28   2   4       57.77       69.13      9.59 o 
  30   2   4        1.90       -2.67     11.85 o 
 -29   3   4      195.64      249.50     15.85 o 
 -27   3   4        0.01       -2.80      6.31 o 
 -25   3   4       15.93        8.26      6.35 o 
 -23   3   4        3.81        6.92      5.92 o 
 -21   3   4       75.07       64.03      7.74 o 
 -19   3   4        9.79        5.21      5.00 o 
 -17   3   4       16.84       15.03      4.77 o 
 -15   3   4      349.31      338.74     11.74 o 
 -13   3   4      922.50      859.15     16.56 o 
 -11   3   4       78.26       93.07      6.84 o 
  -9   3   4       21.77       22.64      3.41 o 
  -7   3   4      230.76      233.20      7.72 o 
  -5   3   4      254.90      260.59      6.07 o 
  -3   3   4     3158.78     3266.25     39.70 o 
  -1   3   4        2.08       -1.53      2.38 o 
   1   3   4       91.07       85.88      5.15 o 
   3   3   4      134.52      149.06      6.49 o 
   5   3   4       90.73       90.77      3.71 o 
   7   3   4      264.21      257.76      8.16 o 
   9   3   4      666.34      604.83     37.00 o 
  11   3   4      154.58      108.98     36.26 o 
  13   3   4       38.22       29.36      5.24 o 
  15   3   4       84.35       80.41      7.19 o 
  17   3   4       52.80       37.55      5.61 o 
  19   3   4      116.15      102.31      7.93 o 
  21   3   4       54.63       32.10      6.40 o 
  23   3   4       19.73       20.29      6.26 o 
  25   3   4        6.94        9.95      5.64 o 
  27   3   4        8.59       16.00      6.23 o 
 -26   4   4        0.01       -0.19      6.86 o 
 -24   4   4        0.06       -0.56      6.43 o 
 -22   4   4      115.01      125.16     10.43 o 
 -20   4   4       10.25        7.52      5.82 o 
 -18   4   4       13.82        6.20      5.40 o 
 -16   4   4      128.17      126.93      9.07 o 
 -14   4   4       23.95       20.49      5.51 o 
 -12   4   4     2850.74     2771.50     40.18 o 
 -10   4   4      414.08      446.95     10.31 o 
  -8   4   4      521.37      522.50     12.12 o 
  -6   4   4      469.11      449.33     11.00 o 
  -4   4   4       91.68       77.76      4.79 o 
  -2   4   4       30.24       35.48      4.54 o 
   0   4   4      198.21      203.92      8.59 o 
   2   4   4        2.58       -0.71      3.17 o 
   4   4   4      358.29      340.74      9.43 o 
   6   4   4      247.69      230.36      7.99 o 
   8   4   4       97.95      111.63      8.71 o 
  10   4   4      197.27      206.19      8.94 o 
  12   4   4       44.68       51.55      5.86 o 
  14   4   4        2.79        5.18      4.56 o 
  16   4   4        8.69        9.12      4.81 o 
  18   4   4       18.44       16.65      5.43 o 
  20   4   4       27.78       24.81      6.02 o 
  22   4   4       44.02       39.57      7.14 o 
  24   4   4       20.00       14.47      6.34 o 
 -21   5   4       35.95       36.22      8.06 o 
 -19   5   4        6.89        9.71      6.53 o 
 -17   5   4        1.66        6.81      5.57 o 
 -15   5   4        9.00        3.23      5.00 o 
 -13   5   4       18.10       18.74      5.57 o 
 -11   5   4      105.39      116.21     10.64 o 
  -9   5   4        7.15       14.25      5.37 o 
  -7   5   4        8.72       11.95      4.76 o 
  -5   5   4       20.56       25.58      4.54 o 
  -3   5   4       35.95       35.36      5.74 o 
  -1   5   4       53.56       51.69      7.41 o 
   1   5   4        0.86        3.46      4.59 o 
   3   5   4       79.84      105.30      8.75 o 
   5   5   4       17.25       15.50      6.68 o 
   7   5   4        1.42        0.48      5.15 o 
   9   5   4       53.23       45.02      7.40 o 
  11   5   4        9.80        4.34      4.88 o 
  13   5   4       76.07       74.37      7.23 o 
  15   5   4       15.70       26.36      5.88 o 
  17   5   4        1.21        5.16      5.46 o 
  19   5   4        1.78        5.92      5.95 o 
 -12   6   4       37.57       43.53      8.00 o 
 -10   6   4        5.92        7.63      7.25 o 
  -8   6   4        4.58        6.68      6.08 o 
  -6   6   4        1.94        3.38      6.65 o 
  -4   6   4        6.90       14.86      6.59 o 
  -2   6   4       56.64       65.61     10.33 o 
   0   6   4       41.02       43.77      9.00 o 
   2   6   4        0.53       23.18     10.21 o 
   4   6   4        3.83       -1.27      5.21 o 
   6   6   4        0.30       10.07      5.84 o 
   8   6   4       15.52       20.87      8.01 o 
  10   6   4       38.70       37.16      6.05 o 
  12   6   4       61.63       65.57     12.61 o 
 -31   1   5       14.39        7.21     11.25 o 
 -29   1   5       18.54       17.27      8.04 o 
 -27   1   5        3.79       -1.60      5.58 o 
 -25   1   5       68.07       63.04      6.94 o 
 -23   1   5      749.89      773.69     14.74 o 
 -21   1   5      124.04      136.49      6.63 o 
 -19   1   5      900.52      914.10     13.64 o 
 -17   1   5       30.35       20.56      3.70 o 
 -15   1   5      502.03      529.89      8.96 o 
 -13   1   5     2221.22     2341.67     22.11 o 
 -11   1   5      946.17      997.61     11.37 o 
  -9   1   5     2917.15     2856.05     26.52 o 
  -7   1   5     7261.53     6829.41    183.87 o 
  -5   1   5     8228.75     7574.82    641.31 o 
  -3   1   5      218.70      255.98      6.28 o 
  -1   1   5   136443.94   112876.68   1010.23 o 
   1   1   5     6915.04     6289.62     68.26 o 
   3   1   5      449.64      356.36     13.80 o 
   5   1   5       18.59       13.98      3.57 o 
   7   1   5      309.99      433.51      6.98 o 
   9   1   5     5028.18     5390.01     42.03 o 
  11   1   5     5458.45     5692.84     44.56 o 
  13   1   5      409.18      393.31      6.80 o 
  15   1   5      482.03      533.14      8.30 o 
  17   1   5      187.61      198.97      6.64 o 
  19   1   5       29.10       35.83      5.49 o 
  21   1   5        5.53        8.57      4.32 o 
  23   1   5      125.41      115.00      8.27 o 
  25   1   5       41.41       43.02      6.76 o 
  27   1   5        5.96        8.22      5.61 o 
  29   1   5      114.21      157.86     12.05 o 
  31   1   5       13.35        6.04      9.55 o 
 -30   2   5        5.33        7.27      7.52 o 
 -28   2   5        1.25       -6.58      6.58 o 
 -26   2   5      105.52      105.99     10.12 o 
 -24   2   5       19.93       16.40      6.00 o 
 -22   2   5     1486.28     1426.93     22.83 o 
 -20   2   5      306.76      284.31     10.55 o 
 -18   2   5      238.57      205.80      7.81 o 
 -16   2   5        2.91       -0.61      3.64 o 
 -14   2   5       41.53       27.49      9.70 o 
 -12   2   5      140.04      150.82      6.47 o 
 -10   2   5       91.23      111.65      4.74 o 
  -8   2   5     1076.90     1034.60     13.57 o 
  -6   2   5     2687.77     2626.93     24.79 o 
  -4   2   5     1901.88     2084.85     21.23 o 
  -2   2   5     1975.40     1996.07     20.99 o 
   0   2   5      170.31      203.71      5.85 o 
   2   2   5     3037.34     3054.19     27.72 o 
   4   2   5     2226.33     2134.10     19.08 o 
   6   2   5     1949.55     1947.14     20.87 o 
   8   2   5      210.41      223.57      4.83 o 
  10   2   5     1644.15     1659.70     22.67 o 
  12   2   5      778.78      742.02     19.72 o 
  14   2   5      136.62      128.64      6.82 o 
  16   2   5      467.72      462.98     12.11 o 
  18   2   5      188.35      203.87      8.64 o 
  20   2   5       23.52       32.57      5.34 o 
  22   2   5        2.17       -3.39      4.56 o 
  24   2   5        0.12        2.96      4.94 o 
  26   2   5        9.23       16.25      6.45 o 
  28   2   5        0.36        4.01      7.51 o 
  30   2   5        4.39        3.21      8.68 o 
 -29   3   5       43.43       53.38     10.52 o 
 -27   3   5        8.19        1.42      6.68 o 
 -25   3   5       29.60       27.66      7.48 o 
 -23   3   5       87.21       77.16      8.35 o 
 -21   3   5      132.89      117.57      8.90 o 
 -19   3   5        7.75        7.13      5.05 o 
 -17   3   5      145.85      126.00      8.02 o 
 -15   3   5       40.40       45.26      5.92 o 
 -13   3   5      648.33      667.45     13.76 o 
 -11   3   5      350.81      377.45     13.00 o 
  -9   3   5      584.85      600.49     10.74 o 
  -7   3   5      361.98      350.80      8.64 o 
  -5   3   5      421.92      453.59     11.38 o 
  -3   3   5     1332.25     1477.69     18.79 o 
  -1   3   5       18.38       21.08      3.50 o 
   1   3   5      305.28      300.75      8.65 o 
   3   3   5     2069.67     1909.36     31.77 o 
   5   3   5      338.78      285.35      5.88 o 
   7   3   5      663.44      630.19     12.82 o 
   9   3   5      506.30      455.84     40.89 o 
  11   3   5       11.06        1.92      2.95 o 
  13   3   5        2.71       -1.59      3.77 o 
  15   3   5      127.22      115.53      8.78 o 
  17   3   5       49.23       32.60      5.32 o 
  19   3   5      380.29      363.57     12.91 o 
  21   3   5        1.85       -1.38      4.52 o 
  23   3   5        1.44       -0.14      4.95 o 
  25   3   5       23.52       25.71      6.41 o 
  27   3   5       96.25       94.67      9.86 o 
 -26   4   5       11.80       10.92      7.10 o 
 -24   4   5        7.43       -1.90      6.46 o 
 -22   4   5       37.69       27.74      7.30 o 
 -20   4   5        9.65       12.31      5.97 o 
 -18   4   5       69.53       71.27      7.74 o 
 -16   4   5       64.31       56.56      7.07 o 
 -14   4   5       83.65       83.82      7.54 o 
 -12   4   5      479.27      448.29     11.51 o 
 -10   4   5      225.82      210.26     10.25 o 
  -8   4   5        2.46        5.40      3.55 o 
  -6   4   5       49.04       45.60      4.59 o 
  -4   4   5        0.02        0.13      3.00 o 
  -2   4   5      366.56      419.04     11.52 o 
   0   4   5       24.42       29.57      4.33 o 
   2   4   5      607.32      685.71     12.82 o 
   4   4   5       18.86       10.81      3.54 o 
   6   4   5      456.29      469.13     11.35 o 
   8   4   5     1210.95     1182.85     19.57 o 
  10   4   5      278.34      301.25     14.36 o 
  12   4   5      115.48      106.85      8.05 o 
  14   4   5       11.24        7.18      4.55 o 
  16   4   5       61.85       63.02      6.80 o 
  18   4   5       81.73       89.64     10.02 o 
  20   4   5        0.71        3.51      5.21 o 
  22   4   5       10.23        8.47      5.80 o 
  24   4   5       21.23       27.49      7.80 o 
 -21   5   5       19.64       22.48      7.62 o 
 -19   5   5       66.67       53.11      8.22 o 
 -17   5   5        7.23        9.00      5.79 o 
 -15   5   5       19.13       16.57      5.62 o 
 -13   5   5       23.69       26.78      5.75 o 
 -11   5   5       70.75       69.71      6.17 o 
  -9   5   5       12.60       22.97      6.48 o 
  -7   5   5       67.56       80.36      8.87 o 
  -5   5   5      110.08      110.69      7.54 o 
  -3   5   5      136.95      133.92      6.83 o 
  -1   5   5        2.22       -4.18      4.97 o 
   1   5   5       74.24       73.92      8.06 o 
   3   5   5        0.01        0.84      3.87 o 
   5   5   5        1.85        3.63      4.48 o 
   7   5   5       46.45       18.91      5.91 o 
   9   5   5      248.07      266.92     10.53 o 
  11   5   5       23.55       25.64      5.42 o 
  13   5   5       13.22       13.09      5.24 o 
  15   5   5        3.30        0.16      6.76 o 
  17   5   5       15.46        8.20      5.67 o 
  19   5   5       23.59       12.69      6.31 o 
 -12   6   5       16.74       17.60      6.07 o 
 -10   6   5       49.68       54.77     10.29 o 
  -8   6   5       59.18       64.27      8.36 o 
  -6   6   5        0.35       -0.10      6.76 o 
  -4   6   5        1.49        6.08      5.50 o 
  -2   6   5        1.48        8.64      8.22 o 
   0   6   5        1.08       -1.42      8.00 o 
   2   6   5        1.82        7.03     11.06 o 
   4   6   5        0.00       -0.76      7.73 o 
   6   6   5        0.02        1.89      6.14 o 
   8   6   5        0.10        7.65      8.93 o 
  10   6   5       13.48       25.06      5.61 o 
 -32   0   6        1.58        0.84     15.10 o 
 -30   0   6        0.00        0.19     10.15 o 
 -28   0   6        6.77       17.49     12.56 o 
 -26   0   6       13.12       14.65      9.82 o 
 -24   0   6      347.70      308.13     14.33 o 
 -22   0   6        0.61        8.93      5.52 o 
 -20   0   6       13.56        2.46      5.91 o 
 -18   0   6        0.02        2.14      4.58 o 
 -16   0   6      157.20      179.12      7.81 o 
 -14   0   6      982.77     1051.79     16.32 o 
 -12   0   6      343.19      414.75      9.28 o 
 -10   0   6    12002.80    12203.58    134.74 o 
  -8   0   6    14066.35    14409.36    157.10 o 
  -6   0   6       22.18       38.20      3.65 o 
  -4   0   6     2425.64     2213.97     25.99 o 
  -2   0   6    12467.41    11945.56    108.78 o 
   0   0   6      464.00      397.51      6.66 o 
   2   0   6     2082.30     2083.87     21.19 o 
   4   0   6     2598.81     2395.38     24.21 o 
   6   0   6    14896.90    14873.99    131.51 o 
   8   0   6    21315.70    21180.86    186.74 o 
  10   0   6       27.70        5.51      2.14 o 
  12   0   6     6553.63     6841.34     66.12 o 
  14   0   6     1048.75     1097.03     14.51 o 
  16   0   6       19.33       15.76      3.49 o 
  18   0   6      859.43      827.39     14.46 o 
  20   0   6     2735.40     2657.79     35.03 o 
  22   0   6       43.10       48.84      6.17 o 
  24   0   6     1357.27     1427.01     32.88 o 
  26   0   6      197.11      203.65     14.84 o 
  28   0   6      126.43      156.84     14.12 o 
  30   0   6      193.36      225.52     22.90 o 
  32   0   6       96.06       94.06     18.91 o 
 -31   1   6       64.73       68.52     10.47 o 
 -29   1   6        0.02       -7.42      7.42 o 
 -27   1   6      138.64      151.04      9.35 o 
 -25   1   6      225.76      232.28     10.29 o 
 -23   1   6      350.56      371.92     11.21 o 
 -21   1   6       70.94       61.77      5.30 o 
 -19   1   6     1142.16     1078.98     14.97 o 
 -17   1   6      182.00      185.57      6.47 o 
 -15   1   6      523.11      535.19      9.27 o 
 -13   1   6     2050.78     2023.28     19.96 o 
 -11   1   6     2953.91     3275.44     28.68 o 
  -9   1   6      550.95      549.77      7.59 o 
  -7   1   6     1901.48     1971.25     21.64 o 
  -5   1   6      883.40      898.64     13.46 o 
  -3   1   6    13911.55    13482.64    132.29 o 
  -1   1   6   140066.19   115997.34   2411.68 o 
   1   1   6     8184.13     8094.68    127.10 o 
   3   1   6     3274.37     3277.19     35.25 o 
   5   1   6     3210.90     3061.34     25.74 o 
   7   1   6     6170.21     6618.10     50.69 o 
   9   1   6     2527.83     2406.91     20.74 o 
  11   1   6     2887.52     3100.28     26.30 o 
  13   1   6       50.67       40.87      2.77 o 
  15   1   6       17.18       23.98      2.70 o 
  17   1   6       19.86       27.35      4.06 o 
  19   1   6     5206.69     4944.98     44.10 o 
  21   1   6      110.94      127.69      6.18 o 
  23   1   6      365.58      367.47     10.90 o 
  25   1   6       14.27       13.54      5.41 o 
  27   1   6       44.75       59.46      8.23 o 
  29   1   6        2.97       -1.85      8.47 o 
  31   1   6       71.67       83.65     11.26 o 
 -30   2   6       17.99        5.29      7.41 o 
 -28   2   6        8.45        2.82      6.73 o 
 -26   2   6       21.95       21.96      6.95 o 
 -24   2   6        7.68        4.70      5.78 o 
 -22   2   6      128.26      134.90      8.56 o 
 -20   2   6     1670.94     1705.09     24.58 o 
 -18   2   6      550.51      578.16     11.83 o 
 -16   2   6      127.46      119.45      6.21 o 
 -14   2   6      385.82      399.43     12.37 o 
 -12   2   6      528.93      529.92     11.58 o 
 -10   2   6     3703.27     3667.76     35.96 o 
  -8   2   6        4.53       14.15      2.52 o 
  -6   2   6      954.07      931.98     11.31 o 
  -4   2   6     1374.45     1412.46     13.41 o 
  -2   2   6        0.21        4.13      1.25 o 
   0   2   6      231.37      284.15      4.28 o 
   2   2   6      748.59      878.44     12.66 o 
   4   2   6     1803.51     1910.27     18.72 o 
   6   2   6      747.03      802.79     14.61 o 
   8   2   6     4245.48     4028.60     36.65 o 
  10   2   6      840.48      711.49     25.58 o 
  12   2   6       30.16       21.63      4.22 o 
  14   2   6        8.45        8.28      3.03 o 
  16   2   6       29.90       37.54      4.80 o 
  18   2   6      128.43      118.68      6.83 o 
  20   2   6      185.09      134.40      7.49 o 
  22   2   6      130.63      113.15      7.56 o 
  24   2   6      213.73      232.40      9.41 o 
  26   2   6        1.29        4.18      6.19 o 
  28   2   6       88.65       95.50      9.74 o 
  30   2   6        0.02        4.05      6.73 o 
 -29   3   6       45.60       60.70     10.48 o 
 -27   3   6       12.15       16.68      7.42 o 
 -25   3   6       11.57       -1.19      6.19 o 
 -23   3   6        3.60        8.65      6.07 o 
 -21   3   6        7.19        3.78      5.47 o 
 -19   3   6        1.89       -4.46      4.46 o 
 -17   3   6      365.10      331.47     11.46 o 
 -15   3   6        0.30        1.66      4.49 o 
 -13   3   6     1986.26     1923.64     26.40 o 
 -11   3   6     1940.39     1939.48     26.72 o 
  -9   3   6     1467.21     1371.28     18.04 o 
  -7   3   6      597.20      670.43     10.93 o 
  -5   3   6      764.23      863.03     12.24 o 
  -3   3   6      466.30      524.30      8.72 o 
  -1   3   6      347.41      384.17     13.85 o 
   1   3   6      108.11       90.41      7.62 o 
   3   3   6        0.24       -0.98      2.26 o 
   5   3   6       78.38       78.93      4.09 o 
   7   3   6       53.45       51.93      3.87 o 
   9   3   6      660.77      637.63     32.98 o 
  11   3   6      604.28      512.20     51.90 o 
  13   3   6      291.98      274.98     11.12 o 
  15   3   6       20.33       18.45      4.66 o 
  17   3   6        6.33        1.97      4.43 o 
  19   3   6       25.66       25.24      5.46 o 
  21   3   6      278.39      281.12     11.75 o 
  23   3   6        9.72       13.09      5.39 o 
  25   3   6        0.15        4.29      5.51 o 
  27   3   6        7.47       15.40      6.98 o 
 -26   4   6        5.95       -4.72      7.78 o 
 -24   4   6        4.67        3.63      7.76 o 
 -22   4   6        3.68        5.89      6.48 o 
 -20   4   6       76.82       90.91      8.82 o 
 -18   4   6        0.34        4.21      5.38 o 
 -16   4   6        7.36        7.46      4.98 o 
 -14   4   6      459.65      463.94     15.21 o 
 -12   4   6       49.40       52.70      8.88 o 
 -10   4   6       53.78       50.74      4.93 o 
  -8   4   6      169.38      168.22      8.19 o 
  -6   4   6      106.15      109.47      6.24 o 
  -4   4   6       17.71       27.17      3.79 o 
  -2   4   6      562.12      607.06     14.08 o 
   0   4   6      201.75      194.83      8.48 o 
   2   4   6       97.91      108.15      5.20 o 
   4   4   6        1.64        4.16      3.52 o 
   6   4   6      437.00      453.79     13.82 o 
   8   4   6      643.70      660.88     14.04 o 
  10   4   6      271.77      287.48     10.59 o 
  12   4   6        3.67       -1.92      3.98 o 
  14   4   6        3.17        2.70      4.37 o 
  16   4   6        5.50        0.27      4.41 o 
  18   4   6       65.14       70.95      7.60 o 
  20   4   6       10.85       21.48      6.06 o 
  22   4   6       23.97       14.59      6.13 o 
  24   4   6        1.60        8.09      6.37 o 
 -21   5   6       22.37       16.67     17.92 o 
 -19   5   6        3.62        5.34      6.61 o 
 -17   5   6        4.16        6.32      6.69 o 
 -15   5   6        0.00       -1.77      7.04 o 
 -13   5   6        7.81       18.02      6.18 o 
 -11   5   6        1.64        0.86      4.71 o 
  -9   5   6        5.99        3.74      4.12 o 
  -7   5   6       60.90       54.37      6.57 o 
  -5   5   6      102.98      103.59      7.58 o 
  -3   5   6      185.48      204.91      8.79 o 
  -1   5   6        9.70       21.05      6.18 o 
   1   5   6        4.76       10.66      5.28 o 
   3   5   6       20.70       21.91      5.29 o 
   5   5   6       33.67       23.11      5.55 o 
   7   5   6       66.55       78.45      5.96 o 
   9   5   6        7.12        8.74      5.01 o 
  11   5   6       68.48       80.79      7.27 o 
  13   5   6       67.18       78.14      7.51 o 
  15   5   6       11.97       10.03      5.56 o 
  17   5   6       20.85       23.59      6.24 o 
  19   5   6        1.77        8.87      6.05 o 
 -12   6   6        3.70        7.62      6.23 o 
 -10   6   6       21.42       26.64      6.82 o 
  -8   6   6       53.79       54.85      9.92 o 
  -6   6   6        8.35       18.82      8.86 o 
  -4   6   6       25.38       27.88      7.47 o 
  -2   6   6        1.86        4.50      5.19 o 
   0   6   6        3.51        8.33      8.76 o 
   2   6   6        9.45       20.65      7.97 o 
   4   6   6        0.02        2.47      6.89 o 
   6   6   6       33.23       32.23      7.03 o 
   8   6   6        0.12        9.63      5.19 o 
  10   6   6       99.38      102.38      8.05 o 
 -31   1   7        0.92       -4.68      8.09 o 
 -29   1   7       39.76       47.83      8.46 o 
 -27   1   7      134.90      160.96      9.60 o 
 -25   1   7      158.82      144.44      8.79 o 
 -23   1   7      267.92      261.14      9.24 o 
 -21   1   7      740.68      716.32     12.49 o 
 -19   1   7       61.60       46.13      5.11 o 
 -17   1   7       46.22       54.18      4.65 o 
 -15   1   7       66.57       84.35      4.76 o 
 -13   1   7      100.37      104.22      4.59 o 
 -11   1   7      102.30      122.84      4.44 o 
  -9   1   7       49.14       64.83      3.43 o 
  -7   1   7      210.55      275.25      5.71 o 
  -5   1   7     1578.41     1538.81     17.13 o 
  -3   1   7     3428.13     3508.32     34.20 o 
  -1   1   7     6383.80     6135.51     73.72 o 
   1   1   7      410.95      417.83      7.78 o 
   3   1   7      197.68      155.56      4.31 o 
   5   1   7     5731.70     5563.32     43.19 o 
   7   1   7     1579.90     1712.52     15.15 o 
   9   1   7     1377.27     1314.55     12.45 o 
  11   1   7        1.16        6.04      2.11 o 
  13   1   7       30.88       34.40      2.99 o 
  15   1   7        0.19       -2.24      2.24 o 
  17   1   7     3019.86     2957.33     27.53 o 
  19   1   7      727.37      752.84     11.96 o 
  21   1   7     1113.60     1138.67     15.26 o 
  23   1   7        7.09       -2.21      4.73 o 
  25   1   7       16.43       15.10      5.29 o 
  27   1   7        0.01       -7.12      7.65 o 
  29   1   7      185.37      272.57     19.44 o 
  31   1   7        5.92        1.82     10.55 o 
 -30   2   7       15.70       15.44      8.58 o 
 -28   2   7        4.63       -1.06      7.06 o 
 -26   2   7       26.17       17.02      6.59 o 
 -24   2   7      271.55      265.43     11.54 o 
 -22   2   7       81.17      119.81      8.29 o 
 -20   2   7        0.02        1.43      4.83 o 
 -18   2   7       10.01       14.98      4.55 o 
 -16   2   7      600.72      579.62     11.55 o 
 -14   2   7      641.42      622.50     16.31 o 
 -12   2   7       51.20       45.37      5.04 o 
 -10   2   7      110.46      105.71      5.67 o 
  -8   2   7      620.63      677.94     11.93 o 
  -6   2   7       38.30       23.21      2.76 o 
  -4   2   7      132.38      145.35      4.20 o 
  -2   2   7     4417.23     4897.61     42.65 o 
   0   2   7     4971.17     5303.89     43.14 o 
   2   2   7     4900.21     5317.80     46.04 o 
   4   2   7      324.48      386.91      6.09 o 
   6   2   7     3395.04     3327.55     37.82 o 
   8   2   7     1519.79     1636.10     17.58 o 
  10   2   7      269.59      283.43      9.99 o 
  12   2   7      699.86      755.05     14.53 o 
  14   2   7      225.99      240.70      8.32 o 
  16   2   7       12.56       12.98      4.11 o 
  18   2   7      208.23      155.28      8.22 o 
  20   2   7      337.76      257.16      9.69 o 
  22   2   7      265.90      266.43      9.76 o 
  24   2   7        1.51        7.11      4.48 o 
  26   2   7       51.05       45.67      7.38 o 
  28   2   7      190.83      243.50     12.39 o 
  30   2   7       15.80       20.21      8.54 o 
 -29   3   7        1.05       -3.43      8.20 o 
 -27   3   7       27.03       38.22      7.78 o 
 -25   3   7      204.19      230.50     12.66 o 
 -23   3   7      418.80      404.68     18.95 o 
 -21   3   7      300.99      296.42     12.78 o 
 -19   3   7      108.63       87.41      8.69 o 
 -17   3   7      144.17      184.53      9.47 o 
 -15   3   7      252.85      276.99     11.20 o 
 -13   3   7        4.66       11.24      4.71 o 
 -11   3   7       24.34       29.37      5.88 o 
  -9   3   7        5.95        6.83      2.92 o 
  -7   3   7       18.75       10.03      2.57 o 
  -5   3   7       26.51       28.65      2.44 o 
  -3   3   7      494.69      446.09      9.58 o 
  -1   3   7       97.42       91.88      3.47 o 
   1   3   7      686.54      615.87      8.11 o 
   3   3   7       36.54       28.21      2.52 o 
   5   3   7       27.33       17.52      2.66 o 
   7   3   7       35.66       36.96      4.06 o 
   9   3   7       87.80       67.92     11.68 o 
  11   3   7       60.94       55.33      5.84 o 
  13   3   7      124.70      110.92      8.63 o 
  15   3   7      134.14      119.76      7.84 o 
  17   3   7      114.12      104.13      7.32 o 
  19   3   7      166.11      159.77      8.97 o 
  21   3   7      182.26      198.59     10.38 o 
  23   3   7       16.97       13.96      5.39 o 
  25   3   7       17.99       13.57      5.69 o 
  27   3   7       40.34       52.17      8.48 o 
 -24   4   7       16.91       21.09      7.44 o 
 -22   4   7       79.68       85.43      9.60 o 
 -20   4   7      134.39      143.68     11.20 o 
 -18   4   7       27.38       25.91      6.41 o 
 -16   4   7      147.39      141.07      9.61 o 
 -14   4   7      386.93      388.24     13.10 o 
 -12   4   7      402.34      411.46     11.31 o 
 -10   4   7       69.07       66.72      5.41 o 
  -8   4   7        1.21        1.64      3.24 o 
  -6   4   7      163.01      183.40      7.74 o 
  -4   4   7       14.26       17.17      3.71 o 
  -2   4   7       36.24       30.22      5.05 o 
   0   4   7       52.97       52.74      5.35 o 
   2   4   7       30.39       35.27      4.57 o 
   4   4   7      714.62      699.41     12.12 o 
   6   4   7      607.97      580.28     13.48 o 
   8   4   7      417.90      403.56     11.17 o 
  10   4   7      314.91      301.26     10.97 o 
  12   4   7        5.57        2.26      4.32 o 
  14   4   7        6.56        4.06      4.54 o 
  16   4   7        8.48        8.20      4.75 o 
  18   4   7        0.66       -0.18      5.39 o 
  20   4   7      126.48      131.76      9.81 o 
  22   4   7       29.01       17.39      6.55 o 
  24   4   7        9.65       11.82      6.59 o 
 -19   5   7        2.95       -5.84      6.32 o 
 -17   5   7       47.00       43.67      8.45 o 
 -15   5   7        2.63        0.15      5.95 o 
 -13   5   7        4.37        6.63      5.73 o 
 -11   5   7        0.21        4.08      4.85 o 
  -9   5   7       26.50       24.76      5.24 o 
  -7   5   7      110.64      135.44     11.41 o 
  -5   5   7      126.61      154.15      9.35 o 
  -3   5   7      146.07      158.27     11.63 o 
  -1   5   7        3.33        7.58      4.22 o 
   1   5   7      379.54      364.48     11.95 o 
   3   5   7       98.14      115.62      8.24 o 
   5   5   7       92.91       91.47      6.11 o 
   7   5   7       55.73       57.41      5.64 o 
   9   5   7       40.83       43.46      5.59 o 
  11   5   7      102.03      115.36      8.78 o 
  13   5   7       11.05       15.86      5.37 o 
  15   5   7        0.37        0.57      5.39 o 
  17   5   7        0.04        3.96      5.50 o 
  19   5   7       21.55       24.91      6.83 o 
 -10   6   7       19.03       19.79      5.90 o 
  -8   6   7       27.28       36.60      9.28 o 
  -6   6   7        1.06       -1.83     16.84 o 
  -4   6   7       14.22        9.42      7.07 o 
  -2   6   7        9.14       10.50      5.89 o 
   0   6   7        0.00        0.46      4.86 o 
   2   6   7        0.19        6.01      6.06 o 
   4   6   7        8.96       18.19      5.21 o 
   6   6   7       17.76       15.72      6.65 o 
   8   6   7       33.11       36.24      6.44 o 
  10   6   7      198.08      210.36     10.71 o 
 -32   0   8       73.14      103.79     18.56 o 
 -30   0   8      422.08      508.13     35.79 o 
 -28   0   8       11.57        8.02      8.43 o 
 -26   0   8        7.77       16.06      7.64 o 
 -24   0   8        3.90        1.94      6.79 o 
 -22   0   8      336.28      342.82     13.18 o 
 -20   0   8      710.09      684.01     16.84 o 
 -18   0   8     1287.40     1269.35     22.08 o 
 -16   0   8        0.45        0.73      4.33 o 
 -14   0   8        1.75        2.02      3.81 o 
 -12   0   8    10326.91    11116.36    112.39 o 
 -10   0   8     3277.38     3402.90     37.83 o 
  -8   0   8     5024.20     5063.91     59.30 o 
  -6   0   8      366.07      371.85      8.87 o 
  -4   0   8    29480.62    26543.63    266.66 o 
  -2   0   8    13556.63    13170.09    120.75 o 
   0   0   8    20070.66    19452.77    176.21 o 
   2   0   8     2060.66     1949.67     20.67 o 
   4   0   8       72.22       76.36      3.51 o 
   6   0   8      693.15      630.85     10.22 o 
   8   0   8     7179.98     7772.17     81.43 o 
  10   0   8     5443.32     5813.94     53.51 o 
  12   0   8     1688.19     1712.16     18.56 o 
  14   0   8      413.00      474.28      8.81 o 
  16   0   8     1625.81     1754.16     21.34 o 
  18   0   8       35.01       53.47      6.26 o 
  20   0   8      254.30      244.20     10.39 o 
  22   0   8      497.47      490.12     19.38 o 
  24   0   8       99.29      104.77     12.17 o 
  26   0   8       41.89       49.30     18.30 o 
  28   0   8       43.00       32.09     11.00 o 
  30   0   8      283.73      327.21     54.71 o 
 -31   1   8       15.81       12.27     10.64 o 
 -29   1   8       26.41       36.77      8.06 o 
 -27   1   8       86.96       88.41      8.06 o 
 -25   1   8       91.78      123.42      8.53 o 
 -23   1   8      660.83      569.95     12.49 o 
 -21   1   8      722.57      680.77     12.77 o 
 -19   1   8       10.03       14.65      4.48 o 
 -17   1   8      717.65      676.62     13.75 o 
 -15   1   8     1665.70     1739.71     18.82 o 
 -13   1   8     3684.47     3863.22     34.19 o 
 -11   1   8      751.69      673.00      9.47 o 
  -9   1   8     1321.23     1306.28     14.29 o 
  -7   1   8      457.64      445.60      7.34 o 
  -5   1   8    18740.86    18116.93    140.44 o 
  -3   1   8     2681.09     2956.16     29.69 o 
  -1   1   8     1306.34     1362.16     16.72 o 
   1   1   8     4804.43     4804.25     43.69 o 
   3   1   8     3854.45     3824.94     32.87 o 
   5   1   8      381.48      399.44      5.26 o 
   7   1   8     7529.90     8022.35     54.81 o 
   9   1   8        1.01        0.38      1.86 o 
  11   1   8      911.99      963.67     10.63 o 
  13   1   8     1178.66     1263.90     12.76 o 
  15   1   8      558.99      453.63      8.13 o 
  17   1   8     2623.77     2577.64     26.25 o 
  19   1   8       19.47       17.34      4.36 o 
  21   1   8     1958.13     1930.54     24.76 o 
  23   1   8      120.07      128.91      7.70 o 
  25   1   8      195.13      199.13      9.29 o 
  27   1   8      152.59      145.75     11.50 o 
  29   1   8        3.27       -1.39     13.12 o 
  31   1   8        0.88       -1.04      9.29 o 
 -30   2   8       21.13       13.14      9.03 o 
 -28   2   8       13.77       11.64      6.94 o 
 -26   2   8       92.12       89.74     10.34 o 
 -24   2   8      255.55      277.20     12.34 o 
 -22   2   8      183.69      144.69      9.61 o 
 -20   2   8        0.43       -2.21      4.75 o 
 -18   2   8       13.78       10.01      4.48 o 
 -16   2   8     1103.32     1035.73     15.47 o 
 -14   2   8     1024.98     1002.51     14.06 o 
 -12   2   8     1339.93     1314.32     39.36 o 
 -10   2   8     1384.31     1302.16     16.38 o 
  -8   2   8     1768.59     1533.85     22.87 o 
  -6   2   8       23.56       28.34      3.62 o 
  -4   2   8     1287.47     1467.60     16.82 o 
  -2   2   8    10458.77    10808.21     86.92 o 
   0   2   8     1316.47     1240.65     20.07 o 
   2   2   8     1672.43     1825.52     17.28 o 
   4   2   8      670.49      652.04      9.48 o 
   6   2   8       63.32       57.39      3.10 o 
   8   2   8      567.89      531.06     10.00 o 
  10   2   8      181.22      197.62      7.01 o 
  12   2   8        9.83        8.43      3.67 o 
  14   2   8      226.60      254.11      8.49 o 
  16   2   8      340.06      353.60     10.03 o 
  18   2   8      102.76      137.03      6.80 o 
  20   2   8        4.70        8.23      4.43 o 
  22   2   8      409.53      410.09     11.21 o 
  24   2   8        1.43        1.34      4.65 o 
  26   2   8        0.78       -0.07      5.76 o 
  28   2   8       20.96       25.62      8.48 o 
 -29   3   8       35.80       49.26     10.25 o 
 -27   3   8       58.27       69.45      9.28 o 
 -25   3   8       73.16       84.13      9.15 o 
 -23   3   8       54.99       51.55      7.77 o 
 -21   3   8       96.76       98.78      8.47 o 
 -19   3   8       57.94       62.57      7.07 o 
 -17   3   8       70.18       80.35      6.95 o 
 -15   3   8        4.48        5.24      4.80 o 
 -13   3   8     1218.54     1219.63     20.07 o 
 -11   3   8      670.01      691.97     13.07 o 
  -9   3   8      350.91      321.98      9.63 o 
  -7   3   8      225.61      206.05      6.06 o 
  -5   3   8       10.91        4.82      3.27 o 
  -3   3   8      164.00      148.81      5.56 o 
  -1   3   8        6.87        9.31      2.02 o 
   1   3   8      489.22      410.14      6.37 o 
   3   3   8      463.19      400.66     53.85 o 
   5   3   8        6.82        2.37      2.79 o 
   7   3   8      117.66       68.27     18.70 o 
   9   3   8      948.58      690.28     68.14 o 
  11   3   8     1503.21     1463.49     25.75 o 
  13   3   8       48.22       45.71      5.63 o 
  15   3   8       13.65        3.59      3.98 o 
  17   3   8      496.91      455.36     12.59 o 
  19   3   8      135.82      142.09      8.70 o 
  21   3   8        8.98        7.04      5.15 o 
  23   3   8        6.27        4.75      4.90 o 
  25   3   8       12.72       13.36      5.71 o 
  27   3   8       44.22       38.44      9.01 o 
 -24   4   8        0.36        1.35      6.91 o 
 -22   4   8      114.19      126.80     10.93 o 
 -20   4   8        0.78        2.04      5.47 o 
 -18   4   8       50.56       52.00      7.38 o 
 -16   4   8       36.31       38.18      6.39 o 
 -14   4   8      305.60      285.02     14.52 o 
 -12   4   8      153.22      162.07      8.22 o 
 -10   4   8      136.97      121.83      6.60 o 
  -8   4   8       95.15       89.58      5.51 o 
  -6   4   8        7.25        8.99      3.50 o 
  -4   4   8        0.68       -2.96      2.96 o 
  -2   4   8       52.61       68.92      4.62 o 
   0   4   8       32.73       34.72      3.84 o 
   2   4   8        0.04       -0.05      2.95 o 
   4   4   8       78.51       87.54      5.25 o 
   6   4   8        8.45        6.22      3.76 o 
   8   4   8      406.93      420.69     15.63 o 
  10   4   8       77.67       60.03      6.24 o 
  12   4   8       26.54       36.18      5.66 o 
  14   4   8       26.25       28.91      5.80 o 
  16   4   8        7.14        5.38      4.67 o 
  18   4   8        0.86        4.31      4.71 o 
  20   4   8       49.36       54.15      7.66 o 
  22   4   8        6.93        8.17      5.93 o 
  24   4   8       47.05       56.98      7.42 o 
 -19   5   8        0.15        2.39      7.19 o 
 -17   5   8        0.69        3.99      6.76 o 
 -15   5   8        0.45       -5.61      8.20 o 
 -13   5   8       31.32       18.59      6.13 o 
 -11   5   8        0.00        3.35      4.75 o 
  -9   5   8       69.27       77.01      6.61 o 
  -7   5   8        0.16       -0.26      5.75 o 
  -5   5   8       25.50       23.12      5.18 o 
  -3   5   8       44.05       49.61      6.03 o 
  -1   5   8       77.02       79.97      5.65 o 
   1   5   8      123.57      117.90      6.52 o 
   3   5   8        6.84        3.39      5.28 o 
   5   5   8       23.28       21.39      4.71 o 
   7   5   8        0.10       -1.59      5.82 o 
   9   5   8       85.15       87.13      7.05 o 
  11   5   8        8.93        8.30      4.83 o 
  13   5   8        0.19        1.29      4.71 o 
  15   5   8       36.10       38.68      6.54 o 
  17   5   8        7.96       16.75      5.85 o 
  19   5   8        1.67        5.22      5.86 o 
 -10   6   8        0.42        4.21      5.79 o 
  -8   6   8        2.36        3.13      5.70 o 
  -6   6   8        1.14       -4.10     13.05 o 
  -4   6   8       34.05       37.93     12.70 o 
  -2   6   8        4.98       13.22      5.34 o 
   0   6   8        2.30        6.46      4.59 o 
   2   6   8       17.14       23.65      5.54 o 
   4   6   8        0.11       10.47      5.21 o 
   6   6   8        0.14       11.74      7.38 o 
   8   6   8        0.43        3.69      9.25 o 
 -31   1   9       56.84       60.17     10.50 o 
 -29   1   9       15.28       18.20      7.48 o 
 -27   1   9        6.30       -0.04      5.81 o 
 -25   1   9        4.20        1.46      5.15 o 
 -23   1   9       70.87       56.88      6.31 o 
 -21   1   9       89.76       77.36      5.93 o 
 -19   1   9       33.95       19.61      4.82 o 
 -17   1   9      207.75      225.40      7.81 o 
 -15   1   9       26.65       48.39      4.43 o 
 -13   1   9       24.37       20.91      3.60 o 
 -11   1   9        8.03        8.54      2.81 o 
  -9   1   9      509.68      517.99      8.66 o 
  -7   1   9      753.73      718.01      9.84 o 
  -5   1   9      385.40      423.86      6.87 o 
  -3   1   9    15312.96    15450.43    256.50 o 
  -1   1   9        2.43        2.09      2.20 o 
   1   1   9     4786.58     4842.83     44.51 o 
   3   1   9      656.31      620.36      7.54 o 
   5   1   9     1922.11     1779.57     15.62 o 
   7   1   9     5201.98     5404.57     38.16 o 
   9   1   9      288.76      298.42      5.13 o 
  11   1   9       12.77       12.66      2.44 o 
  13   1   9      850.05      802.85      9.13 o 
  15   1   9      188.32      202.87      6.70 o 
  17   1   9       15.23       21.73      4.32 o 
  19   1   9      875.84      793.90     12.92 o 
  21   1   9       19.40       26.84      5.11 o 
  23   1   9      110.37      113.72      7.52 o 
  25   1   9       39.08       44.37      6.14 o 
  27   1   9       21.62       10.68      8.23 o 
  29   1   9       14.36       -2.19      8.70 o 
 -30   2   9       48.07       70.68     10.09 o 
 -28   2   9        2.90       -1.17      6.87 o 
 -26   2   9        0.01       -2.18      5.97 o 
 -24   2   9      124.17      132.11      9.06 o 
 -22   2   9      911.87      908.88     18.00 o 
 -20   2   9     1235.60     1201.63     18.06 o 
 -18   2   9      301.46      327.83      9.66 o 
 -16   2   9     1098.05     1059.55     15.94 o 
 -14   2   9       45.33       22.72      4.21 o 
 -12   2   9      127.11      145.77      6.99 o 
 -10   2   9      298.85      310.01      9.71 o 
  -8   2   9      914.77      868.30     13.80 o 
  -6   2   9      594.74      595.57     10.52 o 
  -4   2   9     1343.94     1578.49     18.65 o 
  -2   2   9     5064.33     5553.77     47.59 o 
   0   2   9       44.98       36.82      2.86 o 
   2   2   9       38.82       30.19      3.00 o 
   4   2   9     1030.22     1073.83     13.63 o 
   6   2   9     1383.88     1431.36     15.34 o 
   8   2   9       55.13       75.72      3.53 o 
  10   2   9       12.37        7.04      2.95 o 
  12   2   9       86.19       95.66      5.27 o 
  14   2   9       83.18       78.82      5.44 o 
  16   2   9      430.66      403.35      9.81 o 
  18   2   9      396.30      397.02     10.35 o 
  20   2   9      417.91      434.45     11.02 o 
  22   2   9      551.59      517.19     13.57 o 
  24   2   9        2.69       -2.26      5.32 o 
  26   2   9       72.64       66.93      8.04 o 
  28   2   9        8.75        8.44      8.76 o 
 -27   3   9       17.97        8.31      7.30 o 
 -25   3   9        0.68        9.09      6.52 o 
 -23   3   9      167.57      206.08     11.74 o 
 -21   3   9       25.90       25.94      6.66 o 
 -19   3   9       23.16       27.94      5.87 o 
 -17   3   9      722.99      688.81     15.16 o 
 -15   3   9      564.11      619.67     14.13 o 
 -13   3   9     3999.92     3991.39     46.87 o 
 -11   3   9       15.13        8.65      5.55 o 
  -9   3   9     1204.32     1209.58     19.52 o 
  -7   3   9      853.10      869.22     15.34 o 
  -5   3   9      365.39      344.79      9.74 o 
  -3   3   9     1129.59     1075.55     13.04 o 
  -1   3   9      857.18      831.59     10.83 o 
   1   3   9      105.65      105.00      4.41 o 
   3   3   9      232.36      228.00      9.66 o 
   5   3   9      162.47      165.80      8.45 o 
   7   3   9      261.43      270.55     14.82 o 
   9   3   9      107.16      111.47      6.80 o 
  11   3   9      521.68      524.15     13.34 o 
  13   3   9      211.98      205.91      9.75 o 
  15   3   9        1.23       -0.17      3.94 o 
  17   3   9       68.43       75.02      6.79 o 
  19   3   9       54.87       38.03      5.62 o 
  21   3   9        8.17        4.27      4.66 o 
  23   3   9        0.18        0.08      4.91 o 
  25   3   9        0.83        7.05      5.60 o 
  27   3   9        5.79        4.58      9.61 o 
 -24   4   9        0.76       -1.37      6.76 o 
 -22   4   9      113.38      126.49     10.93 o 
 -20   4   9        4.25       -2.24      5.48 o 
 -18   4   9        2.23       -2.28      5.06 o 
 -16   4   9       67.60       61.93      7.36 o 
 -14   4   9       31.19       34.97      5.88 o 
 -12   4   9        3.02       -1.63      4.64 o 
 -10   4   9        0.02       -0.94      4.10 o 
  -8   4   9      122.11      140.21      7.32 o 
  -6   4   9        8.14       13.44      4.89 o 
  -4   4   9        1.55        4.43      3.36 o 
  -2   4   9       22.00       18.97      3.72 o 
   0   4   9      220.51      232.19      6.77 o 
   2   4   9        0.41       -3.16      3.16 o 
   4   4   9      367.49      396.52     10.33 o 
   6   4   9        5.38        2.51      3.86 o 
   8   4   9      402.79      410.57     11.36 o 
  10   4   9        1.75        2.32      4.12 o 
  12   4   9      352.12      348.10     17.44 o 
  14   4   9       49.78       50.53      6.39 o 
  16   4   9       90.93       72.37      7.31 o 
  18   4   9       16.56       11.85      5.22 o 
  20   4   9       13.86       13.51      6.06 o 
  22   4   9        2.20        4.66      5.69 o 
 -19   5   9        4.32       -3.40      7.09 o 
 -17   5   9        7.87        0.35      6.40 o 
 -15   5   9       15.74       13.91      6.70 o 
 -13   5   9        3.18        2.33      5.63 o 
 -11   5   9       23.20       22.20      5.54 o 
  -9   5   9       48.11       57.23      6.26 o 
  -7   5   9        6.02        1.84      4.30 o 
  -5   5   9       22.53       22.83      5.88 o 
  -3   5   9      180.02      172.60     11.40 o 
  -1   5   9       26.75       30.66      4.87 o 
   1   5   9        3.11        1.00      4.30 o 
   3   5   9      123.57      112.85      7.27 o 
   5   5   9       34.47       35.59      5.26 o 
   7   5   9       95.48       92.97      8.63 o 
   9   5   9       25.26       25.15      5.38 o 
  11   5   9       64.80       58.07      8.14 o 
  13   5   9        4.43        9.70      5.25 o 
  15   5   9        1.32        7.04      5.26 o 
  17   5   9        3.07        2.81      5.18 o 
 -10   6   9       22.86       34.21      7.54 o 
  -8   6   9        0.10        8.52      8.01 o 
  -6   6   9        7.02       13.25      5.62 o 
  -4   6   9        8.13        5.72      7.41 o 
  -2   6   9        0.46        4.36      5.26 o 
   0   6   9        1.57       -1.45      5.38 o 
   2   6   9        0.58        8.19      5.24 o 
   4   6   9        0.35       16.85      5.55 o 
   6   6   9        0.78        5.58      5.47 o 
   8   6   9        9.31       10.34      8.05 o 
 -32   0  10        6.80        1.61     19.37 o 
 -30   0  10        9.39       13.62     12.77 o 
 -28   0  10      413.74      410.84     17.71 o 
 -26   0  10      329.90      398.87     16.86 o 
 -24   0  10      478.60      512.06     17.91 o 
 -22   0  10       33.22       33.91      6.91 o 
 -20   0  10       86.64       62.38      7.77 o 
 -18   0  10       20.61       41.03      8.87 o 
 -16   0  10     1659.81     1654.67     23.81 o 
 -14   0  10     6195.80     6611.41     70.66 o 
 -12   0  10     4751.08     4867.18     53.24 o 
 -10   0  10     1937.21     2209.70     27.09 o 
  -8   0  10       47.25       45.13      4.68 o 
  -4   0  10    11526.91    11519.43    113.12 o 
  -2   0  10      954.30      905.84     13.33 o 
   0   0  10       25.63       23.45      3.28 o 
   2   0  10     6314.19     6212.10     62.83 o 
   4   0  10      224.10      232.62      6.44 o 
   6   0  10    11388.27    12308.28    133.65 o 
   8   0  10      398.16      457.19      9.56 o 
  10   0  10     7933.99     8558.69     81.88 o 
  12   0  10      137.10      133.61      5.57 o 
  14   0  10     3582.85     3560.19     36.42 o 
  16   0  10     1785.40     1735.66     25.02 o 
  18   0  10     3909.87     3923.20     49.92 o 
  20   0  10      595.86      648.09     19.05 o 
  22   0  10       57.16       53.21     10.09 o 
  24   0  10        4.71       -1.80      8.94 o 
  26   0  10       42.80       56.28     17.62 o 
  28   0  10        9.43        2.20     13.31 o 
  30   0  10        0.34      -13.75     13.75 o 
 -31   1  10      158.58      182.86     13.76 o 
 -29   1  10        1.38        1.83      7.08 o 
 -27   1  10       14.58        2.00      6.08 o 
 -25   1  10        3.15       -4.83      4.83 o 
 -23   1  10     1002.35      937.24     16.69 o 
 -21   1  10      167.25      143.58      7.26 o 
 -19   1  10        3.35       -0.58      4.37 o 
 -17   1  10      401.26      426.57     10.42 o 
 -15   1  10      417.12      408.21      9.02 o 
 -13   1  10      297.17      334.90      7.87 o 
 -11   1  10     2496.98     2527.34     23.50 o 
  -9   1  10       29.14       17.29      3.06 o 
  -7   1  10        0.77        3.40      2.31 o 
  -5   1  10     3412.54     3624.94     31.64 o 
  -3   1  10     1882.21     1972.37     19.27 o 
  -1   1  10     2243.83     2385.13     34.44 o 
   1   1  10     3499.79     3740.46     29.80 o 
   3   1  10      534.79      587.11      7.44 o 
   5   1  10       39.76       40.82      2.18 o 
   7   1  10     1278.33     1376.99     11.84 o 
   9   1  10      452.29      476.29      6.62 o 
  11   1  10       73.84       58.45      3.06 o 
  13   1  10        3.39        1.73      2.44 o 
  15   1  10      284.71      291.38      6.64 o 
  17   1  10       46.73       30.99      4.48 o 
  19   1  10      942.96      987.75     13.89 o 
  21   1  10       82.77       82.18      7.72 o 
  23   1  10       70.12       72.77      6.60 o 
  25   1  10       37.41       33.14      9.17 o 
  27   1  10       67.18       62.51      9.60 o 
  29   1  10        6.03       -9.56      9.56 o 
 -30   2  10       73.17      107.98     10.99 o 
 -28   2  10       69.53       91.24     13.04 o 
 -26   2  10       17.97        1.23      6.58 o 
 -24   2  10      232.70      240.37     11.18 o 
 -22   2  10      116.23      120.50      8.51 o 
 -20   2  10      376.86      405.18     11.20 o 
 -18   2  10      232.49      217.16      8.48 o 
 -16   2  10      618.31      603.84     12.36 o 
 -14   2  10     1332.15     1301.48     19.13 o 
 -12   2  10       85.11       83.50      5.61 o 
 -10   2  10       13.83        4.57      3.05 o 
  -8   2  10     2148.16     2325.24     29.01 o 
  -6   2  10     7749.92     8225.85     72.60 o 
  -4   2  10     8091.68     8571.32     74.94 o 
  -2   2  10    11409.00    10969.56    101.34 o 
   0   2  10      347.03      272.67     14.34 o 
   2   2  10     1660.34     1565.95     22.98 o 
   4   2  10      479.73      427.44      9.85 o 
   6   2  10       56.57       61.20      3.86 o 
   8   2  10       14.77       19.50      2.95 o 
  10   2  10      652.92      702.27     10.94 o 
  12   2  10      192.15      191.90      6.71 o 
  14   2  10        0.05       -2.59      3.33 o 
  16   2  10      808.80      679.17     12.62 o 
  18   2  10      173.13      165.45      7.24 o 
  20   2  10      774.53      682.92     14.86 o 
  22   2  10       55.78       65.43      6.22 o 
  24   2  10       59.02       50.51      7.11 o 
  26   2  10        0.34        5.54      6.63 o 
  28   2  10       65.53       54.70      8.45 o 
 -27   3  10        3.75        6.36      7.59 o 
 -25   3  10        0.46       -6.03      6.03 o 
 -23   3  10       13.82       13.32      6.59 o 
 -21   3  10      200.87      204.02     11.17 o 
 -19   3  10       31.64       35.90      6.32 o 
 -17   3  10      447.55      450.83     12.61 o 
 -15   3  10      147.55      149.69      8.46 o 
 -13   3  10     2693.53     2709.03     34.98 o 
 -11   3  10     1674.23     1667.32     22.80 o 
  -9   3  10     1166.55     1171.21     19.47 o 
  -7   3  10      231.00      166.43      7.55 o 
  -5   3  10       68.54       96.12      7.72 o 
  -3   3  10       51.65       69.76      5.22 o 
  -1   3  10        3.70        1.40      2.64 o 
   1   3  10       18.19       20.83      4.70 o 
   3   3  10      856.06      707.31    138.04 o 
   5   3  10      462.81      448.24     16.01 o 
   7   3  10     4066.55     4108.17     58.27 o 
   9   3  10     1033.09     1013.24     16.34 o 
  11   3  10      281.39      278.44      9.37 o 
  13   3  10      206.02      213.66      8.79 o 
  15   3  10        0.91        0.71      3.58 o 
  17   3  10       68.35       65.08      6.27 o 
  19   3  10        0.01       -0.82      4.35 o 
  21   3  10       49.94       40.17      5.92 o 
  23   3  10        0.11        6.56      5.15 o 
  25   3  10        0.56        6.18      5.25 o 
 -24   4  10        4.25        0.80      8.53 o 
 -22   4  10       85.89       96.93     10.22 o 
 -20   4  10       56.26       61.18      8.22 o 
 -18   4  10        5.26        5.26      6.39 o 
 -16   4  10       19.02       11.83      7.94 o 
 -14   4  10        5.35        1.21      5.54 o 
 -12   4  10      210.33      203.05     10.22 o 
 -10   4  10       41.85       37.11      5.59 o 
  -8   4  10        0.10        3.21      4.13 o 
  -6   4  10      149.15      137.10      7.20 o 
  -4   4  10       99.22      105.05      6.06 o 
  -2   4  10       13.95        7.59      3.60 o 
   0   4  10      118.61      113.72      6.05 o 
   2   4  10       14.48       11.20      3.52 o 
   4   4  10       69.29       65.40      8.52 o 
   6   4  10       96.04       78.89      6.23 o 
   8   4  10      289.60      261.48     10.13 o 
  10   4  10      125.74      139.08      9.43 o 
  12   4  10       41.06       39.57      5.63 o 
  14   4  10       21.14       12.30      4.88 o 
  16   4  10       17.32       16.48      5.12 o 
  18   4  10       94.32       86.86      7.35 o 
  20   4  10        0.65        6.51      5.03 o 
  22   4  10        0.03        8.10      5.44 o 
 -19   5  10       14.00       10.25      7.99 o 
 -17   5  10        3.72        5.74      7.05 o 
 -15   5  10        0.49        2.91      6.61 o 
 -13   5  10        5.62        4.52      7.37 o 
 -11   5  10       20.94       26.05      5.73 o 
  -9   5  10       22.23       27.68      6.56 o 
  -7   5  10        9.20       11.63      4.92 o 
  -5   5  10       33.65       48.84      5.39 o 
  -3   5  10        1.95       -0.52      4.15 o 
  -1   5  10        5.94        8.91      4.27 o 
   1   5  10       12.13       12.35      4.79 o 
   3   5  10        0.95        6.93      4.26 o 
   5   5  10       34.71       52.58      6.39 o 
   7   5  10        2.51        0.22      5.35 o 
   9   5  10       30.52       26.95      5.47 o 
  11   5  10        3.35        4.46      4.84 o 
  13   5  10        1.43        3.26      5.03 o 
  15   5  10        2.34        7.80      5.36 o 
  17   5  10       45.71       51.00      6.87 o 
  -8   6  10        0.27        3.76      5.78 o 
  -6   6  10        0.25        2.25      5.54 o 
  -4   6  10        2.06        7.61     11.29 o 
  -2   6  10        1.70        1.03      5.55 o 
   0   6  10        1.50       10.59      5.77 o 
   2   6  10       12.43       28.21      7.03 o 
   4   6  10        5.49       16.04      5.22 o 
   6   6  10        0.01        6.34      5.35 o 
 -31   1  11        0.01        3.61      8.25 o 
 -29   1  11       28.82       17.22      7.67 o 
 -27   1  11       18.29       20.58      6.67 o 
 -25   1  11      142.61      136.05      8.01 o 
 -23   1  11      176.29      158.96      9.60 o 
 -21   1  11       13.63       31.84      5.21 o 
 -19   1  11       52.35       48.84      5.65 o 
 -17   1  11      164.71      162.97      7.29 o 
 -15   1  11     1106.55     1143.68     17.73 o 
 -13   1  11       78.60       70.79      4.72 o 
 -11   1  11     4369.87     4497.02     38.25 o 
  -9   1  11      661.89      628.08      9.89 o 
  -7   1  11       71.31       87.68      3.90 o 
  -5   1  11      394.92      363.29      6.47 o 
  -3   1  11     3929.56     4375.94     36.31 o 
  -1   1  11      414.99      430.53      7.00 o 
   1   1  11     2900.42     3389.85     32.18 o 
   3   1  11      662.89      728.93      8.16 o 
   5   1  11     3788.21     3801.34     32.94 o 
   7   1  11     2314.09     2339.31     19.32 o 
   9   1  11      164.22      177.64      4.23 o 
  11   1  11      137.85      121.53      4.06 o 
  13   1  11       39.29       35.81      3.37 o 
  15   1  11       82.03       78.44      4.39 o 
  17   1  11      125.32      120.63      7.07 o 
  19   1  11      313.27      330.94      9.04 o 
  21   1  11        7.01        6.90      4.79 o 
  23   1  11       26.08       25.78      5.57 o 
  25   1  11       27.06       30.41      8.30 o 
  27   1  11        2.09       -7.73      7.73 o 
  29   1  11        5.93       -4.43      8.99 o 
 -30   2  11      120.38      173.01     12.59 o 
 -28   2  11        5.14       -6.29      6.86 o 
 -26   2  11       13.38        6.07      6.74 o 
 -24   2  11       49.38       44.66      7.07 o 
 -22   2  11       65.90       64.17      6.96 o 
 -20   2  11      268.28      262.07      9.68 o 
 -18   2  11       17.47       13.81      4.81 o 
 -16   2  11      459.04      402.50     10.50 o 
 -14   2  11     1974.42     1910.34     26.26 o 
 -12   2  11      435.82      399.72     10.12 o 
 -10   2  11     3438.39     3364.62     35.89 o 
  -8   2  11      115.12      117.86      5.85 o 
  -6   2  11       13.86       13.89      3.61 o 
  -4   2  11      132.97      189.15     14.00 o 
  -2   2  11    12765.55    12363.72    122.54 o 
   0   2  11     7557.79     7717.30    111.01 o 
   2   2  11       79.22       76.42      5.05 o 
   4   2  11       97.13      105.16      4.38 o 
   6   2  11      699.37      704.87      9.60 o 
   8   2  11      414.92      363.74      7.21 o 
  10   2  11      744.25      740.71     11.42 o 
  12   2  11      225.13      218.81      7.23 o 
  14   2  11      267.99      262.10      8.17 o 
  16   2  11        0.56        5.71      3.78 o 
  18   2  11     1370.00     1287.66     17.87 o 
  20   2  11       88.68       79.84      6.30 o 
  22   2  11        6.69       13.53      4.85 o 
  24   2  11        8.96       14.29      6.36 o 
  26   2  11      109.27      124.32     10.29 o 
  28   2  11       73.87       86.09     10.87 o 
 -27   3  11        0.25       -3.34      7.17 o 
 -25   3  11       68.68       79.13      9.78 o 
 -23   3  11      147.89      153.19     10.77 o 
 -21   3  11       73.39       68.07      7.85 o 
 -19   3  11      155.38      145.46      9.05 o 
 -17   3  11        0.51       -4.57      4.57 o 
 -15   3  11      143.03      131.84      7.95 o 
 -13   3  11        0.13       -1.00      4.57 o 
 -11   3  11      484.24      438.64     11.03 o 
  -9   3  11      429.50      407.85     10.27 o 
  -7   3  11      549.72      527.96     15.26 o 
  -5   3  11      143.29      166.66      9.46 o 
  -3   3  11      240.62      241.06      8.51 o 
  -1   3  11      445.76      447.59     10.65 o 
   1   3  11      119.53      111.39      9.13 o 
   3   3  11      329.07      351.67     13.57 o 
   5   3  11     1269.43     1323.80     22.71 o 
   7   3  11       22.49       19.31      4.46 o 
   9   3  11     1515.66     1516.61     21.42 o 
  11   3  11      229.28      245.11      9.02 o 
  13   3  11      222.36      234.43     10.90 o 
  15   3  11      412.75      382.35     10.45 o 
  17   3  11      190.79      180.16      8.55 o 
  19   3  11        2.87       -0.45      4.27 o 
  21   3  11        2.53        8.62      4.74 o 
  23   3  11        7.34        2.81      5.18 o 
  25   3  11        0.85        2.18      6.89 o 
 -24   4  11        5.75        0.09      8.10 o 
 -22   4  11       10.87        8.10      8.00 o 
 -20   4  11       11.99        3.32      6.98 o 
 -18   4  11        4.50        5.14      6.43 o 
 -16   4  11       65.14       88.56      9.10 o 
 -14   4  11       12.14       13.56      6.05 o 
 -12   4  11      447.11      473.46     13.76 o 
 -10   4  11       18.84       24.76      5.28 o 
  -8   4  11      926.28      937.80     17.54 o 
  -6   4  11      519.08      499.27     12.19 o 
  -4   4  11      566.97      497.09     12.13 o 
  -2   4  11       22.34       26.87      4.52 o 
   0   4  11      146.28      107.81      7.81 o 
   2   4  11      214.98      217.50      8.69 o 
   4   4  11       23.09       18.77      4.33 o 
   6   4  11        1.85        3.07      3.89 o 
   8   4  11      110.11      106.14      6.62 o 
  10   4  11        1.93       10.77      4.18 o 
  12   4  11        5.94       13.49      4.63 o 
  14   4  11       57.75       56.98      6.05 o 
  16   4  11       22.94       18.25      5.13 o 
  18   4  11       30.73       38.70      6.19 o 
  20   4  11       36.19       31.25      6.37 o 
  22   4  11        0.46        6.25      5.63 o 
 -19   5  11        0.26        0.21      7.38 o 
 -17   5  11       18.25       11.55      7.82 o 
 -15   5  11        9.69        5.67      6.82 o 
 -13   5  11        2.51       -4.74      5.52 o 
 -11   5  11       13.36       20.10      5.82 o 
  -9   5  11        0.66       -1.22      4.79 o 
  -7   5  11        0.01        0.94      4.53 o 
  -5   5  11        0.46       -0.34      4.58 o 
  -3   5  11       40.17       36.25      7.04 o 
  -1   5  11       21.07       21.39      6.42 o 
   1   5  11       73.18       76.04      7.17 o 
   3   5  11       30.35       40.62      5.94 o 
   5   5  11        8.50       -0.48      5.85 o 
   7   5  11        1.76        5.64      4.60 o 
   9   5  11       10.86       14.37      6.17 o 
  11   5  11        3.16       -1.69      4.74 o 
  13   5  11        1.06        5.77      4.97 o 
  15   5  11       15.93       20.40      5.80 o 
  17   5  11       21.45       27.14      6.80 o 
  -8   6  11        6.81       14.08      7.60 o 
  -6   6  11        6.42       15.53      6.08 o 
  -4   6  11        7.89       11.82      6.71 o 
  -2   6  11       11.74       14.09      6.01 o 
   0   6  11        9.94       27.22     11.52 o 
   2   6  11        0.14        8.11      9.97 o 
   4   6  11        0.80       11.85      5.86 o 
   6   6  11       37.71       42.01      7.15 o 
 -32   0  12       39.93       69.69     22.95 o 
 -30   0  12       27.46       14.03     12.59 o 
 -28   0  12      231.93      278.98     15.17 o 
 -26   0  12      111.58      104.18     10.97 o 
 -24   0  12       22.63       15.65      8.20 o 
 -22   0  12       99.28       83.92      9.93 o 
 -20   0  12      678.07      609.02     16.61 o 
 -18   0  12       35.70       41.28      9.11 o 
 -16   0  12      303.29      291.55     10.38 o 
 -14   0  12       15.47       10.90      4.92 o 
 -12   0  12      579.98      593.62     12.66 o 
 -10   0  12      743.10      814.15     18.06 o 
  -8   0  12       37.42       55.72      4.69 o 
  -6   0  12      817.57      876.37     17.14 o 
  -4   0  12     1302.83     1191.08     15.67 o 
  -2   0  12     1403.70     1335.07     16.77 o 
   0   0  12     6712.59     6858.38     65.99 o 
   2   0  12      390.97      435.40      8.72 o 
   4   0  12     1980.08     1942.82     32.71 o 
   6   0  12     1596.80     1514.92     22.01 o 
   8   0  12       10.65        1.33      3.38 o 
  10   0  12      905.00     1039.49     16.46 o 
  12   0  12      184.45      173.96      7.66 o 
  14   0  12       79.56       63.22      5.65 o 
  16   0  12     1371.00     1353.76     23.66 o 
  18   0  12      923.67      895.63     25.41 o 
  20   0  12      132.13      152.66     12.46 o 
  22   0  12       32.56       43.21      9.93 o 
  24   0  12       47.57       30.04     16.38 o 
  26   0  12       64.22      103.48     12.60 o 
  28   0  12      165.91      180.06     27.64 o 
 -31   1  12        0.11       -1.97      7.90 o 
 -29   1  12       14.49       19.41      7.88 o 
 -27   1  12       72.65       44.28      7.80 o 
 -25   1  12        0.54       -5.16      5.16 o 
 -23   1  12        0.36        1.71      5.32 o 
 -21   1  12       25.02       18.48      5.27 o 
 -19   1  12      247.37      266.75     10.67 o 
 -17   1  12      392.23      386.79     10.27 o 
 -15   1  12      283.56      296.45      8.83 o 
 -13   1  12      726.56      754.04     11.12 o 
 -11   1  12       69.48       41.91      4.01 o 
  -9   1  12     1441.69     1534.08     16.70 o 
  -7   1  12      172.12      171.74      4.48 o 
  -5   1  12     2683.48     2786.73     22.87 o 
  -3   1  12      146.15      155.41      6.73 o 
  -1   1  12      921.93     1116.96     12.28 o 
   1   1  12     1346.13     1405.05     15.29 o 
   3   1  12       14.93       15.04      2.64 o 
   5   1  12     2226.30     2156.14     17.64 o 
   7   1  12     1551.43     1686.20     14.33 o 
   9   1  12       31.17       28.78      2.60 o 
  11   1  12     2896.43     2918.78     26.73 o 
  13   1  12      139.11      148.63      5.18 o 
  15   1  12       31.34       32.90      4.36 o 
  17   1  12       53.95       42.46      4.89 o 
  19   1  12      728.76      639.71     15.27 o 
  21   1  12      318.34      278.46      9.85 o 
  23   1  12      267.95      278.55     10.42 o 
  25   1  12       11.10        0.99     10.40 o 
  27   1  12        0.11       -8.10      8.10 o 
  29   1  12       36.53       22.26      9.46 o 
 -30   2  12        0.79       -2.18      7.84 o 
 -28   2  12       61.95       66.56      9.62 o 
 -26   2  12      113.47      132.86     10.72 o 
 -24   2  12       27.92       23.06      7.36 o 
 -22   2  12      413.20      419.42     11.89 o 
 -20   2  12       22.84       16.51      5.12 o 
 -18   2  12       65.50       73.49      6.17 o 
 -16   2  12       29.03       13.48      4.96 o 
 -14   2  12      905.01      908.96     14.95 o 
 -12   2  12      209.61      178.23      7.60 o 
 -10   2  12      401.90      380.00      8.85 o 
  -8   2  12      261.68      300.61      9.53 o 
  -6   2  12      810.34      954.78     13.30 o 
  -4   2  12     1157.75     1185.58     13.82 o 
  -2   2  12     3393.66     3631.64     34.67 o 
   0   2  12     3760.93     3792.16     37.30 o 
   2   2  12      152.98      154.20      5.22 o 
   4   2  12       18.88       24.68      4.38 o 
   6   2  12      636.00      701.39     10.43 o 
   8   2  12       59.95       51.06      4.46 o 
  10   2  12      535.80      512.33     10.65 o 
  12   2  12        7.84        3.26      3.74 o 
  14   2  12      285.30      274.16      8.94 o 
  16   2  12      907.07      931.37     15.47 o 
  18   2  12      485.20      496.48     11.82 o 
  20   2  12      364.74      366.44     10.90 o 
  22   2  12        1.90        8.26      5.45 o 
  24   2  12        9.14        6.87      6.21 o 
  26   2  12       13.72       19.23      8.94 o 
  28   2  12        9.92       10.12      9.32 o 
 -27   3  12        1.50       -0.53      8.13 o 
 -25   3  12        0.08       -3.87      6.44 o 
 -23   3  12        1.12       -3.10      6.88 o 
 -21   3  12      421.54      449.13     14.80 o 
 -19   3  12      364.47      418.44     13.17 o 
 -17   3  12        2.22        2.38      4.65 o 
 -15   3  12      416.43      402.31     11.59 o 
 -13   3  12     1095.51     1155.29     20.13 o 
 -11   3  12      460.91      418.45     10.92 o 
  -9   3  12      270.67      246.45      9.82 o 
  -7   3  12       98.70       97.53      6.63 o 
  -5   3  12      104.16      114.12      8.59 o 
  -3   3  12      467.59      444.02     29.51 o 
  -1   3  12     1335.60     1357.83     20.57 o 
   1   3  12      659.45      520.76    105.94 o 
   3   3  12       21.68       17.24      5.49 o 
   5   3  12      146.31      149.76      8.25 o 
   7   3  12      446.04      428.14     11.64 o 
   9   3  12      742.18      810.52     16.29 o 
  11   3  12       27.31       19.88      4.71 o 
  13   3  12       39.11       30.62      5.32 o 
  15   3  12       88.02       77.28      6.65 o 
  17   3  12      108.75      100.35      7.48 o 
  19   3  12       10.21        1.83      4.69 o 
  21   3  12        0.55        8.93      5.07 o 
  23   3  12        3.59        9.95      5.51 o 
  25   3  12        3.96       16.36      8.01 o 
 -24   4  12       36.87       36.67      9.08 o 
 -22   4  12       19.79       23.93      8.52 o 
 -20   4  12       14.87       13.54      7.72 o 
 -18   4  12       30.77       27.43      7.63 o 
 -16   4  12       39.63       56.97      8.07 o 
 -14   4  12        3.30        1.01      5.52 o 
 -12   4  12       39.35       42.08      6.22 o 
 -10   4  12       21.95       19.14      5.28 o 
  -8   4  12      179.54      189.78     10.52 o 
  -6   4  12      172.11      166.82      8.30 o 
  -4   4  12      203.47      175.57      8.37 o 
  -2   4  12       38.70       34.59      4.79 o 
   0   4  12       11.39        6.25      4.93 o 
   2   4  12      217.06      240.69      9.38 o 
   4   4  12      124.04      119.86      8.89 o 
   6   4  12       73.48       65.45      6.75 o 
   8   4  12      100.69       94.50      6.53 o 
  10   4  12       30.57       30.83      5.05 o 
  12   4  12      178.11      159.71      8.50 o 
  14   4  12        0.80        3.30      4.48 o 
  16   4  12        4.78        8.63      4.83 o 
  18   4  12       29.24       37.09      6.21 o 
  20   4  12        5.51        5.94      5.53 o 
  22   4  12        0.26        3.78      6.68 o 
 -17   5  12        0.25       -1.09      7.12 o 
 -15   5  12        5.57        3.04      6.61 o 
 -13   5  12        1.22        1.62      5.61 o 
 -11   5  12        5.71       14.98      5.60 o 
  -9   5  12        3.54       12.67      5.47 o 
  -7   5  12       15.13       15.49      5.15 o 
  -5   5  12       47.28       35.24      5.84 o 
  -3   5  12       32.80       29.80      6.19 o 
  -1   5  12       70.51       66.96      7.26 o 
   1   5  12        9.74       13.71      6.02 o 
   3   5  12       27.00       30.58      5.84 o 
   5   5  12       52.43       46.93      6.70 o 
   7   5  12       73.80       70.58      7.52 o 
   9   5  12        3.60        6.76      4.94 o 
  11   5  12       13.77       12.35      5.88 o 
  13   5  12        0.72        3.70      5.04 o 
  15   5  12        0.61       -0.86      5.79 o 
  -6   6  12        5.34       13.94      6.77 o 
  -4   6  12        1.30        7.20      6.60 o 
  -2   6  12       25.55       19.47      6.87 o 
   0   6  12       10.92       19.33      9.76 o 
   2   6  12        2.91       14.91      7.18 o 
   4   6  12        0.04       19.43      9.29 o 
 -31   1  13       45.96       35.46      9.04 o 
 -29   1  13       19.56       27.29      8.14 o 
 -27   1  13       27.49        4.37      7.03 o 
 -25   1  13       42.92       26.01      6.23 o 
 -23   1  13       38.49       23.12      5.98 o 
 -21   1  13        1.37       -4.76      4.76 o 
 -19   1  13      419.40      428.28     11.10 o 
 -17   1  13      316.98      310.73      9.60 o 
 -15   1  13      213.69      202.44      7.85 o 
 -13   1  13      503.55      482.22      9.32 o 
 -11   1  13      262.38      262.59      6.49 o 
  -9   1  13      570.36      590.86      9.67 o 
  -7   1  13       79.46       69.79      3.64 o 
  -5   1  13     2465.64     2263.13     27.33 o 
  -3   1  13      288.01      291.02      5.72 o 
  -1   1  13        5.81        5.29      2.14 o 
   1   1  13      274.41      258.40      5.09 o 
   3   1  13      196.11      183.58      4.81 o 
   5   1  13      291.00      301.49      5.39 o 
   7   1  13     1152.72     1140.09     11.00 o 
   9   1  13      596.65      603.21      7.74 o 
  11   1  13      354.54      348.69      6.89 o 
  13   1  13       72.51      110.70      5.05 o 
  15   1  13      162.24      180.98      6.70 o 
  17   1  13      199.96      175.61      6.75 o 
  19   1  13       49.57       29.38      5.33 o 
  21   1  13       69.92       53.21      6.12 o 
  23   1  13      102.49      106.65      8.11 o 
  25   1  13       89.32       80.30      9.58 o 
  27   1  13       43.69       48.19      9.55 o 
 -30   2  13        9.14       23.76     14.62 o 
 -28   2  13       22.11       15.91      8.24 o 
 -26   2  13       96.22      129.71     10.60 o 
 -24   2  13      524.41      531.50     18.95 o 
 -22   2  13       44.49       50.28      6.46 o 
 -20   2  13       11.26        8.10      5.12 o 
 -18   2  13      209.27      234.22      9.15 o 
 -16   2  13       90.87       89.72      6.56 o 
 -14   2  13      294.78      307.25      9.63 o 
 -12   2  13       87.89       99.24      6.31 o 
 -10   2  13       25.24       27.14      4.36 o 
  -8   2  13     1094.75     1176.58     16.15 o 
  -6   2  13      224.66      233.96      6.53 o 
  -4   2  13      266.21      324.33      8.25 o 
  -2   2  13      381.52      397.79     10.73 o 
   0   2  13      271.14      256.24      7.15 o 
   2   2  13        0.99        6.45      2.76 o 
   4   2  13      282.69      267.13      7.44 o 
   6   2  13        5.32        3.20      2.99 o 
   8   2  13     2027.07     2002.34     24.01 o 
  10   2  13      424.88      434.24     10.33 o 
  12   2  13      115.86      118.69      6.47 o 
  14   2  13       75.12       74.53      5.79 o 
  16   2  13      173.26      199.67      8.36 o 
  18   2  13      522.93      561.73     14.33 o 
  20   2  13      517.77      539.01     12.64 o 
  22   2  13       51.01       53.57      7.45 o 
  24   2  13        0.84        4.49      5.99 o 
  26   2  13       35.89       37.57     10.07 o 
 -27   3  13       57.48       48.40     10.04 o 
 -25   3  13       99.50      103.09      9.97 o 
 -23   3  13      164.71      164.46     11.29 o 
 -21   3  13       13.09       11.75      6.20 o 
 -19   3  13       13.03       14.95      5.81 o 
 -17   3  13        1.76       -2.95      4.62 o 
 -15   3  13     1053.19     1046.52     19.06 o 
 -13   3  13        3.63        3.72      5.79 o 
 -11   3  13      555.84      532.40     13.68 o 
  -9   3  13      224.43      217.66      9.75 o 
  -7   3  13        0.15       -4.01      4.13 o 
  -5   3  13       73.61       37.57      5.09 o 
  -3   3  13     1209.89     1077.08     35.35 o 
  -1   3  13      314.11      348.49      9.60 o 
   1   3  13       72.99       66.32      6.60 o 
   3   3  13     1978.00     1950.96     25.03 o 
   5   3  13      716.33      685.15     15.53 o 
   7   3  13      538.13      517.18     15.34 o 
   9   3  13        9.62        8.19      4.56 o 
  11   3  13       69.97       74.93      6.59 o 
  13   3  13       25.87       22.59      6.03 o 
  15   3  13      147.53      146.65      8.41 o 
  17   3  13       61.92       76.95      8.01 o 
  19   3  13       13.85       13.81      5.27 o 
  21   3  13      120.35      117.44      9.46 o 
  23   3  13        3.25        2.74      6.05 o 
  25   3  13       70.64       99.64     11.19 o 
 -24   4  13        4.96        0.69      8.48 o 
 -22   4  13       82.01       88.20     11.69 o 
 -20   4  13        2.36       12.65      7.56 o 
 -18   4  13      111.19      127.15     11.66 o 
 -16   4  13       39.20       48.88      8.08 o 
 -14   4  13        4.11        6.64      6.07 o 
 -12   4  13       62.73       63.26      7.03 o 
 -10   4  13      131.14      130.20      9.39 o 
  -8   4  13      112.81      125.36      7.84 o 
  -6   4  13       57.84       78.75      6.52 o 
  -4   4  13       27.31       11.29      4.69 o 
  -2   4  13       94.93       86.88      6.34 o 
   0   4  13        3.16        3.03      4.25 o 
   2   4  13      412.66      402.10     14.79 o 
   4   4  13      199.88      211.65     10.03 o 
   6   4  13      275.06      277.73     11.54 o 
   8   4  13        4.30       -1.17      4.60 o 
  10   4  13      515.01      482.23     13.63 o 
  12   4  13        1.48       -2.15      4.70 o 
  14   4  13       43.87       42.66      6.90 o 
  16   4  13       14.96       14.53      5.59 o 
  18   4  13        9.35        8.03      5.61 o 
  20   4  13       67.83       90.87      8.98 o 
 -17   5  13       39.07       53.58      9.80 o 
 -15   5  13        0.52        3.68      7.16 o 
 -13   5  13        0.00        1.88      6.08 o 
 -11   5  13        1.45        2.04      5.54 o 
  -9   5  13       76.08       60.15      7.23 o 
  -7   5  13        0.46        1.71      4.84 o 
  -5   5  13       83.19       64.57      8.26 o 
  -3   5  13        0.32        4.51      4.73 o 
  -1   5  13        6.17        4.73      8.15 o 
   1   5  13        7.79       12.75      5.42 o 
   3   5  13       31.67       25.40      6.03 o 
   5   5  13       11.00        3.03      5.33 o 
   7   5  13        2.06        3.13      5.18 o 
   9   5  13       28.58       32.77      6.54 o 
  11   5  13        0.67        6.58      5.68 o 
  13   5  13        0.55       -2.21      5.46 o 
  15   5  13        2.09        7.34      7.45 o 
  -2   6  13        0.53       -0.62      7.46 o 
   0   6  13       22.74       18.84      9.98 o 
   2   6  13       14.84       42.80     21.00 o 
 -30   0  14        1.96       -2.27     10.79 o 
 -28   0  14        0.27       -7.92      7.92 o 
 -26   0  14        1.99       -1.37      7.94 o 
 -24   0  14      696.00      644.48     29.04 o 
 -22   0  14      255.33      247.16     13.82 o 
 -20   0  14      719.91      696.45     17.97 o 
 -18   0  14      629.89      641.94     17.23 o 
 -16   0  14     1043.45     1111.79     21.92 o 
 -14   0  14     1209.41     1307.54     21.05 o 
 -12   0  14      341.47      352.20     10.59 o 
 -10   0  14      603.54      578.94     12.63 o 
  -8   0  14      930.98      886.40     17.08 o 
  -6   0  14     9614.44     9481.05    108.47 o 
  -4   0  14     6120.46     6270.89     61.90 o 
  -2   0  14      182.83      163.01      6.15 o 
   0   0  14     2556.22     2717.93     29.91 o 
   2   0  14      517.18      441.65     12.69 o 
   4   0  14     7297.87     7048.19     75.21 o 
   6   0  14    11689.77    12037.25    124.14 o 
   8   0  14      179.36      205.70      7.32 o 
  10   0  14      912.28     1034.42     19.79 o 
  12   0  14      365.57      423.63     10.92 o 
  14   0  14     1149.83      984.80     19.76 o 
  16   0  14      837.79      770.90     17.38 o 
  18   0  14        0.10       -3.77      7.52 o 
  20   0  14      831.45      748.72     36.36 o 
  22   0  14      262.82      257.71     15.67 o 
  24   0  14      120.77      122.37     12.83 o 
  26   0  14        2.80       -3.18      9.62 o 
  28   0  14       24.57       16.76     14.86 o 
 -31   1  14       73.48       92.55     28.76 o 
 -29   1  14       28.85       34.24      8.53 o 
 -27   1  14        0.36        4.39      6.84 o 
 -25   1  14        5.02       -4.60      5.38 o 
 -23   1  14      100.46      101.23      7.76 o 
 -21   1  14      453.30      440.72     12.41 o 
 -19   1  14       18.90       16.70      5.00 o 
 -17   1  14      693.57      688.88     13.28 o 
 -15   1  14      103.26       85.59     10.13 o 
 -13   1  14      311.99      328.86      8.63 o 
 -11   1  14      452.31      462.73      9.55 o 
  -9   1  14        5.36       11.89      3.34 o 
  -7   1  14      336.15      397.65      6.84 o 
  -5   1  14       72.83       45.93      3.16 o 
  -3   1  14     3758.61     4085.44     31.63 o 
  -1   1  14       13.40       16.88      2.51 o 
   1   1  14      798.96      777.13      8.97 o 
   3   1  14        2.78        7.48      2.08 o 
   5   1  14      191.60      243.95      7.46 o 
   7   1  14      128.61      113.88      4.18 o 
   9   1  14      763.93      785.86      9.86 o 
  11   1  14       55.93       56.49      3.77 o 
  13   1  14      285.24      289.97      7.35 o 
  15   1  14      317.16      336.14     10.28 o 
  17   1  14        4.26        1.07      4.53 o 
  19   1  14      212.58      209.74      8.87 o 
  21   1  14        2.10       -0.08      5.79 o 
  23   1  14        4.74        2.79      7.12 o 
  25   1  14       17.98        5.12      8.59 o 
  27   1  14       51.05       49.91     10.54 o 
 -28   2  14       49.31       74.11     14.12 o 
 -26   2  14       20.63       30.15      8.08 o 
 -24   2  14        0.08       -5.86      6.12 o 
 -22   2  14       22.35        7.23      5.55 o 
 -20   2  14      487.18      496.61     12.53 o 
 -18   2  14     1384.75     1437.89     20.55 o 
 -16   2  14      632.81      669.41     13.42 o 
 -14   2  14     4181.66     4101.16     41.51 o 
 -12   2  14      259.07      291.89      9.16 o 
 -10   2  14     2313.18     2141.76     23.42 o 
  -8   2  14        0.03        0.92      3.49 o 
  -6   2  14      253.29      244.69      8.63 o 
  -4   2  14     1760.22     1904.45     21.75 o 
  -2   2  14      167.29      173.68      6.69 o 
   0   2  14       13.12        5.65      3.31 o 
   2   2  14       79.43       75.33      4.96 o 
   4   2  14      496.69      515.60      9.85 o 
   6   2  14      596.50      590.37     11.66 o 
   8   2  14      340.45      339.88     10.03 o 
  10   2  14      100.99      115.56      6.80 o 
  12   2  14       14.52       17.10      4.61 o 
  14   2  14      521.99      500.15     12.46 o 
  16   2  14      595.11      608.73     12.93 o 
  18   2  14       51.68       69.11      6.25 o 
  20   2  14      239.46      242.49      9.83 o 
  22   2  14        6.58        2.17      6.00 o 
  24   2  14        3.48       -7.90      7.90 o 
  26   2  14        0.57       12.94     10.74 o 
 -27   3  14       10.10       14.80      8.87 o 
 -25   3  14       67.54       61.44     12.71 o 
 -23   3  14      365.35      405.89     15.90 o 
 -21   3  14      256.70      243.04     12.40 o 
 -19   3  14        0.86       -1.73      8.83 o 
 -17   3  14        7.14        8.96      5.47 o 
 -15   3  14      144.81      128.52      8.59 o 
 -13   3  14       67.05       90.51      7.71 o 
 -11   3  14        0.03       -0.42      4.49 o 
  -9   3  14       38.10       40.48      5.84 o 
  -7   3  14       24.13       25.81      5.33 o 
  -5   3  14       19.52       13.65      4.74 o 
  -3   3  14        0.13       -0.47      4.13 o 
  -1   3  14      409.54      426.20     11.31 o 
   1   3  14      823.92      780.87     14.42 o 
   3   3  14      120.05      126.79      7.43 o 
   5   3  14       27.17       20.47      5.62 o 
   7   3  14      574.75      611.11     15.18 o 
   9   3  14      231.41      191.85     10.30 o 
  11   3  14       67.53       47.94      7.54 o 
  13   3  14        8.73        5.82      4.47 o 
  15   3  14       83.90       89.74      7.37 o 
  17   3  14        9.30        6.15      4.88 o 
  19   3  14      266.64      246.22     13.26 o 
  21   3  14      186.53      181.71     12.62 o 
  23   3  14       61.68       73.11      9.91 o 
 -22   4  14      125.02      138.71     16.68 o 
 -20   4  14       19.29        9.75      7.52 o 
 -18   4  14       29.98       15.64      7.55 o 
 -16   4  14        0.44       -1.64      8.96 o 
 -14   4  14        7.58       14.00      7.28 o 
 -12   4  14        0.00        7.27      5.09 o 
 -10   4  14      123.59      114.29      8.25 o 
  -8   4  14       77.77       70.08      6.77 o 
  -6   4  14      171.68      157.75     10.33 o 
  -4   4  14        8.73        5.79      4.46 o 
  -2   4  14      255.04      255.19     15.56 o 
   0   4  14       35.98       24.28      5.23 o 
   2   4  14       20.87       17.24      5.54 o 
   4   4  14        8.70        4.19      4.82 o 
   6   4  14        0.39       -0.32      4.70 o 
   8   4  14       47.47       40.29      7.25 o 
  10   4  14       20.66       20.33      5.71 o 
  12   4  14       11.27       16.24      5.44 o 
  14   4  14        9.91        7.72      5.51 o 
  16   4  14        5.95        7.31      6.25 o 
  18   4  14        0.04        4.34      7.26 o 
  20   4  14        0.47        7.11      6.18 o 
 -17   5  14       46.25       46.99      9.65 o 
 -15   5  14       15.50       19.17      8.51 o 
 -13   5  14       37.37       47.76      9.20 o 
 -11   5  14       32.34       39.56      6.97 o 
  -9   5  14        2.10       -3.02      5.24 o 
  -7   5  14       22.45       28.37      6.52 o 
  -5   5  14       18.87       22.13      6.07 o 
  -3   5  14        4.26       12.44      5.45 o 
  -1   5  14       17.15       20.11      6.27 o 
   1   5  14        1.34        5.37      5.44 o 
   3   5  14        6.01       -0.83      5.09 o 
   5   5  14        7.35       12.00      5.62 o 
   7   5  14        0.11        9.93      5.98 o 
   9   5  14        2.95        3.58      8.77 o 
  11   5  14       75.31       82.69      8.75 o 
  13   5  14        9.09        3.91      6.33 o 
  15   5  14        8.61       36.26     18.54 o 
 -29   1  15        0.39        1.26      8.82 o 
 -27   1  15        5.33       11.25      6.78 o 
 -25   1  15       62.67       60.10      7.33 o 
 -23   1  15        0.37       -5.32      5.32 o 
 -21   1  15       19.90       10.38      6.47 o 
 -19   1  15       72.44       91.41      6.63 o 
 -17   1  15      312.73      288.47      9.50 o 
 -15   1  15        0.87        3.11      4.86 o 
 -13   1  15      335.30      310.24      8.91 o 
 -11   1  15      270.94      312.93      8.11 o 
  -9   1  15      215.80      218.09      6.48 o 
  -7   1  15      393.91      385.95      8.70 o 
  -5   1  15      666.32      744.55      9.46 o 
  -3   1  15       29.95       68.06      3.59 o 
  -1   1  15      405.65      426.56      6.97 o 
   1   1  15       31.26       33.69      3.04 o 
   3   1  15      117.49      115.66      3.71 o 
   5   1  15      407.70      433.68      7.08 o 
   7   1  15        0.01        1.16      3.18 o 
   9   1  15     1100.60     1102.94     13.18 o 
  11   1  15        0.08       -2.68      3.16 o 
  13   1  15      246.24      272.93      6.85 o 
  15   1  15       68.92       57.43      5.11 o 
  17   1  15      177.95      171.19      8.62 o 
  19   1  15        1.66        0.10      5.44 o 
  21   1  15        6.32        9.71      6.41 o 
  23   1  15        0.45        1.09      7.63 o 
  25   1  15       28.99       23.74     14.59 o 
  27   1  15        0.00       -7.15      9.20 o 
 -28   2  15       24.89       33.06      8.70 o 
 -26   2  15        0.84        3.52      8.21 o 
 -24   2  15      108.54      114.97      9.62 o 
 -22   2  15       26.93       17.90      5.88 o 
 -20   2  15       99.00       90.93      7.36 o 
 -18   2  15       97.43       82.09      6.95 o 
 -16   2  15        4.99       10.42      4.99 o 
 -14   2  15     1575.72     1563.06     19.66 o 
 -12   2  15     2874.13     2921.65     31.70 o 
 -10   2  15      871.09      899.81     13.92 o 
  -8   2  15      153.30      169.32      7.44 o 
  -6   2  15       24.62       34.84      4.78 o 
  -4   2  15      158.08      172.09      7.12 o 
  -2   2  15      508.60      564.95     11.34 o 
   0   2  15      478.54      472.13     10.36 o 
   2   2  15      251.25      305.42      8.52 o 
   4   2  15      280.78      237.76      7.87 o 
   6   2  15     1317.55     1237.80     15.97 o 
   8   2  15      172.00      168.60      7.77 o 
  10   2  15       61.14       56.15      5.85 o 
  12   2  15      313.44      333.88     10.24 o 
  14   2  15        3.05        7.92      4.69 o 
  16   2  15       13.41        6.05      4.62 o 
  18   2  15      316.55      295.68     10.59 o 
  20   2  15        9.24        9.65      5.59 o 
  22   2  15       40.51       40.44      9.44 o 
  24   2  15        4.14        6.55      6.80 o 
  26   2  15        3.93       13.49     11.59 o 
 -25   3  15        3.71       -0.41      7.38 o 
 -23   3  15        1.71        6.85      7.29 o 
 -21   3  15       14.60        3.77      6.40 o 
 -19   3  15      160.14      152.20     10.56 o 
 -17   3  15       32.68       37.06      6.71 o 
 -15   3  15       10.98        1.01      5.22 o 
 -13   3  15        0.00        6.85      4.81 o 
 -11   3  15       95.21       95.69      7.58 o 
  -9   3  15      127.23      114.36      7.98 o 
  -7   3  15      674.03      590.83     14.26 o 
  -5   3  15      303.18      282.97     12.22 o 
  -3   3  15      676.82      656.68     14.49 o 
  -1   3  15       28.16       45.74      5.58 o 
   1   3  15      156.47      160.60      7.76 o 
   3   3  15      857.85      858.06     21.32 o 
   5   3  15       92.47       87.45      8.89 o 
   7   3  15      393.49      378.55     12.79 o 
   9   3  15       17.11       10.60      5.09 o 
  11   3  15       61.12       53.68      6.88 o 
  13   3  15        1.13        4.72      4.82 o 
  15   3  15        0.02        0.77      4.84 o 
  17   3  15        8.10        3.07      4.99 o 
  19   3  15      109.21       95.92      7.91 o 
  21   3  15      118.10      101.54      9.89 o 
  23   3  15        6.44        8.22      8.41 o 
 -22   4  15       78.99       71.28     11.35 o 
 -20   4  15        2.47       -1.31      8.05 o 
 -18   4  15       10.75        4.08      8.13 o 
 -16   4  15       13.50        6.87      6.82 o 
 -14   4  15       81.30       68.63      8.15 o 
 -12   4  15       49.79       49.99      6.80 o 
 -10   4  15        0.20        4.86      6.08 o 
  -8   4  15        0.14        6.40      5.56 o 
  -6   4  15       18.98       18.69      5.13 o 
  -4   4  15      169.13      144.40      8.80 o 
  -2   4  15       19.21       18.01      5.26 o 
   0   4  15        4.92        5.96      4.84 o 
   2   4  15      144.17      114.68      9.35 o 
   4   4  15       63.20       53.57      6.99 o 
   6   4  15       36.25       34.91      6.17 o 
   8   4  15        7.73        8.16      5.83 o 
  10   4  15       10.73       18.41      8.09 o 
  12   4  15        5.94        9.72      5.71 o 
  14   4  15        5.38        9.10      5.48 o 
  16   4  15       98.97      116.57      9.49 o 
  18   4  15        0.63        3.11      6.05 o 
  20   4  15       14.02       15.86      7.93 o 
 -15   5  15       24.85       39.45      9.03 o 
 -13   5  15       68.02       70.32     10.68 o 
 -11   5  15       37.31       49.68      7.54 o 
  -9   5  15        0.48        0.65      5.47 o 
  -7   5  15        4.90       24.16      6.21 o 
  -5   5  15        0.00        3.51      5.35 o 
  -3   5  15        0.33        3.25      5.04 o 
  -1   5  15        0.74        6.98      6.11 o 
   1   5  15        4.32        3.96      5.55 o 
   3   5  15        7.25        5.05      5.56 o 
   5   5  15        2.46       12.16      8.66 o 
   7   5  15        6.59        5.18      5.82 o 
   9   5  15        8.66       12.44      6.19 o 
  11   5  15        1.42        3.86      6.15 o 
  13   5  15       20.19       22.14      6.89 o 
 -30   0  16        0.72      -15.10     15.85 o 
 -28   0  16       19.84       -8.83     11.90 o 
 -26   0  16       69.98       81.71     10.97 o 
 -24   0  16      451.96      472.75     18.92 o 
 -22   0  16      381.94      353.06     16.55 o 
 -20   0  16        2.27       -0.17      7.68 o 
 -18   0  16        6.40        2.88      7.95 o 
 -16   0  16      156.97      159.96     10.89 o 
 -14   0  16        6.81       26.74      7.37 o 
 -12   0  16       73.43       74.83      6.86 o 
 -10   0  16       84.54       66.38      7.24 o 
  -8   0  16       32.78       37.39      7.15 o 
  -6   0  16     1249.62     1267.74     19.69 o 
  -4   0  16     4833.22     5285.86     54.01 o 
  -2   0  16     1030.65     1201.31     18.94 o 
   0   0  16     3526.69     3746.48     43.87 o 
   2   0  16       71.05       62.56      5.44 o 
   4   0  16      429.96      424.25     15.60 o 
   6   0  16      272.86      271.53     10.19 o 
   8   0  16       11.55        8.36      3.13 o 
  10   0  16      847.86      876.17     17.04 o 
  12   0  16        4.68        4.96      5.17 o 
  14   0  16      122.90      148.48      9.10 o 
  16   0  16        0.19        3.96     10.45 o 
  18   0  16       65.10       71.73     10.21 o 
  20   0  16      302.07      302.66     16.49 o 
  22   0  16       36.60       12.04      9.29 o 
  24   0  16       34.56       34.48     14.87 o 
  26   0  16       51.72       27.34     14.14 o 
 -29   1  16       66.40       91.93     10.49 o 
 -27   1  16        3.47       -5.20      6.60 o 
 -25   1  16       79.29       83.21      8.53 o 
 -23   1  16       51.67       43.39      6.91 o 
 -21   1  16      101.14      100.47      7.87 o 
 -19   1  16       64.05       53.05      6.55 o 
 -17   1  16     1385.27     1399.51     19.44 o 
 -15   1  16     1508.61     1581.12     20.90 o 
 -13   1  16     1224.58     1244.90     15.94 o 
 -11   1  16      647.37      626.99     10.72 o 
  -9   1  16     2269.85     2452.95     24.64 o 
  -7   1  16     3614.17     3738.72     31.88 o 
  -5   1  16     2420.39     2475.89     24.88 o 
  -3   1  16      210.97      239.81      7.70 o 
  -1   1  16      268.55      321.91      6.54 o 
   1   1  16      240.05      249.10      5.86 o 
   3   1  16      532.58      553.58      8.81 o 
   5   1  16     1201.34     1259.90     14.52 o 
   7   1  16       73.22       73.78      4.71 o 
   9   1  16      670.55      714.31     11.43 o 
  11   1  16      242.39      209.48      6.95 o 
  13   1  16      524.12      478.23      9.29 o 
  15   1  16     1025.24      963.04     16.00 o 
  17   1  16      347.79      371.91     15.36 o 
  19   1  16      283.71      247.69     10.99 o 
  21   1  16       30.64       33.20      6.81 o 
  23   1  16        6.42       16.52      8.38 o 
  25   1  16        0.33       -8.18      8.18 o 
  27   1  16        5.09       -5.15      8.90 o 
 -28   2  16        0.53        6.81      7.91 o 
 -26   2  16        6.24       -6.23      7.06 o 
 -24   2  16        1.65        0.30      6.31 o 
 -22   2  16        2.50       -4.36      5.21 o 
 -20   2  16       21.99       15.92      5.72 o 
 -18   2  16      214.85      249.01      9.89 o 
 -16   2  16      151.29      154.75      8.10 o 
 -14   2  16       83.31       89.21      6.22 o 
 -12   2  16       91.59       86.56      7.08 o 
 -10   2  16       13.04       12.96      4.94 o 
  -8   2  16       17.21       34.10      5.19 o 
  -6   2  16        0.16       -1.19      4.32 o 
  -4   2  16       46.97       41.37      5.12 o 
  -2   2  16       95.25       93.33      5.91 o 
   0   2  16       17.58        8.96      3.01 o 
   2   2  16      647.71      646.78     12.28 o 
   4   2  16     1379.36     1323.04     17.72 o 
   6   2  16      603.55      616.26     12.88 o 
   8   2  16     2276.81     2250.59     27.55 o 
  10   2  16       47.85       45.21      5.68 o 
  12   2  16       38.76       36.19      5.41 o 
  14   2  16      366.98      330.99     10.81 o 
  16   2  16        2.37        8.20      5.01 o 
  18   2  16      117.40      121.72      7.91 o 
  20   2  16      138.60      139.11     10.68 o 
  22   2  16        3.64       15.00      7.28 o 
  24   2  16        0.60       11.16     12.60 o 
 -25   3  16       19.40       15.39      9.59 o 
 -23   3  16       80.96       75.86     10.08 o 
 -21   3  16      287.04      282.47     13.87 o 
 -19   3  16       54.02       50.33      7.38 o 
 -17   3  16       75.71       94.63      8.49 o 
 -15   3  16        2.00        4.44      5.35 o 
 -13   3  16       14.06        7.31      5.16 o 
 -11   3  16       33.28       33.28      6.10 o 
  -9   3  16       17.09       26.40      5.78 o 
  -7   3  16        9.45        6.07      5.56 o 
  -5   3  16      136.90      100.12      7.40 o 
  -3   3  16     1833.04     1568.16     24.45 o 
  -1   3  16     1746.65     1543.67     25.88 o 
   1   3  16      452.95      468.61     12.53 o 
   3   3  16       18.40       12.78      5.52 o 
   5   3  16      210.99      193.33     10.12 o 
   7   3  16       10.66        5.70      4.91 o 
   9   3  16      175.18      173.07     10.01 o 
  11   3  16      172.46      160.82      9.12 o 
  13   3  16        5.98       -4.90      4.90 o 
  15   3  16       52.28       62.76      7.20 o 
  17   3  16      182.90      174.15     13.19 o 
  19   3  16        2.23       14.10      6.08 o 
  21   3  16       28.73       27.82      6.64 o 
  23   3  16        7.95       13.33      8.83 o 
 -22   4  16       40.34       27.96     10.47 o 
 -20   4  16       23.38       18.28      8.64 o 
 -18   4  16        1.52        0.08      6.80 o 
 -16   4  16        4.52       10.98      7.21 o 
 -14   4  16        0.18       -5.23      5.23 o 
 -12   4  16       43.26       47.68      7.26 o 
 -10   4  16       72.18       87.82      7.82 o 
  -8   4  16        0.61        2.38      4.91 o 
  -6   4  16      104.55      109.06      8.22 o 
  -4   4  16        4.32        8.61      5.46 o 
  -2   4  16        0.66       -1.50      4.55 o 
   0   4  16       77.94       57.78      8.31 o 
   2   4  16       17.54       22.41      5.92 o 
   4   4  16      191.47      221.27     11.30 o 
   6   4  16       77.78       80.25      7.79 o 
   8   4  16       65.33       53.53      8.05 o 
  10   4  16       68.14       78.31      8.15 o 
  12   4  16        9.84       15.60      8.58 o 
  14   4  16        1.82        2.17      5.88 o 
  16   4  16       43.98       50.87      8.08 o 
  18   4  16       26.10       33.17      7.59 o 
 -15   5  16       22.21       15.73      8.80 o 
 -13   5  16       29.78       19.03      7.31 o 
 -11   5  16        0.56       -5.82      5.82 o 
  -9   5  16        6.95        5.22      5.89 o 
  -7   5  16        1.22       29.95      6.79 o 
  -5   5  16        0.02        3.67      5.72 o 
  -3   5  16        0.28       13.03     11.56 o 
  -1   5  16        0.01       15.42      6.57 o 
   1   5  16        4.00        1.02     11.18 o 
   3   5  16        0.95        8.64      7.59 o 
   5   5  16       34.79       49.38      7.77 o 
   7   5  16        1.11        6.83      8.61 o 
   9   5  16       36.02       43.08     10.34 o 
  11   5  16        3.95       17.08      6.98 o 
 -29   1  17       45.88       47.71      9.54 o 
 -27   1  17       57.44       52.11      8.44 o 
 -25   1  17       16.14        8.11      6.96 o 
 -23   1  17       63.29       62.07      7.44 o 
 -21   1  17       74.22       81.69      8.48 o 
 -19   1  17        1.18       -5.33      5.33 o 
 -17   1  17       81.30       90.59      6.75 o 
 -15   1  17      724.47      732.61     16.69 o 
 -13   1  17      603.77      607.18     11.23 o 
 -11   1  17     1516.84     1500.54     16.99 o 
  -9   1  17      291.88      335.28     15.13 o 
  -7   1  17      372.08      382.97     11.79 o 
  -5   1  17        2.71        5.65      2.81 o 
  -3   1  17        6.35       -0.60      3.03 o 
  -1   1  17      446.07      437.53      8.69 o 
   1   1  17       32.88       20.00      3.84 o 
   3   1  17       54.60       51.44      4.33 o 
   5   1  17       30.97       37.78      4.19 o 
   7   1  17        4.99        2.03      3.80 o 
   9   1  17      308.84      276.34      7.89 o 
  11   1  17      241.39      221.42      7.27 o 
  13   1  17      435.02      456.94     13.98 o 
  15   1  17      361.04      416.53     11.16 o 
  17   1  17      254.38      237.58     10.62 o 
  19   1  17        7.99       13.70      9.71 o 
  21   1  17        1.19        7.32      7.81 o 
  23   1  17       19.94       17.27      8.81 o 
  25   1  17       33.93       35.36     12.17 o 
 -28   2  17       10.69       -2.64      8.57 o 
 -26   2  17       87.07       76.54     10.33 o 
 -24   2  17        5.60        0.89      7.22 o 
 -22   2  17       49.86       56.38      7.76 o 
 -20   2  17       35.94       38.27      6.49 o 
 -18   2  17       12.10        6.63      5.45 o 
 -16   2  17       82.63       83.46      7.24 o 
 -14   2  17      177.52      191.47      8.43 o 
 -12   2  17      652.00      659.29     14.45 o 
 -10   2  17      244.16      217.38      8.73 o 
  -8   2  17        2.73        1.33      4.60 o 
  -6   2  17      515.48      511.90     11.74 o 
  -4   2  17      433.69      418.28     10.94 o 
  -2   2  17      421.52      430.85     10.50 o 
   0   2  17       57.31       35.91      4.88 o 
   2   2  17      256.23      234.20      8.25 o 
   4   2  17      110.25      125.19      7.41 o 
   6   2  17      530.03      546.12     12.45 o 
   8   2  17     2602.19     2562.42     32.23 o 
  10   2  17       73.69       62.92      6.03 o 
  12   2  17      171.29      174.02      8.53 o 
  14   2  17      153.06      137.09      8.05 o 
  16   2  17       49.65       47.60      6.38 o 
  18   2  17      151.40      145.94      8.66 o 
  20   2  17        8.75       19.15      8.59 o 
  22   2  17       35.77       24.40      8.13 o 
  24   2  17        1.62       10.99      8.15 o 
 -25   3  17        3.52       12.44      9.39 o 
 -23   3  17        1.79        8.05      7.64 o 
 -21   3  17       31.31       26.58      7.83 o 
 -19   3  17       13.36        6.66      6.20 o 
 -17   3  17       88.59       96.85      8.65 o 
 -15   3  17        1.26       -2.48      5.34 o 
 -13   3  17       33.08       37.10      6.23 o 
 -11   3  17      153.04      171.19      9.02 o 
  -9   3  17      634.78      641.36     15.85 o 
  -7   3  17      436.29      420.12     12.83 o 
  -5   3  17      234.01      177.08      9.28 o 
  -3   3  17      304.72      276.50     11.43 o 
  -1   3  17      895.15      954.15     18.15 o 
   1   3  17      113.99      135.30      8.01 o 
   3   3  17      145.82      145.72      9.87 o 
   5   3  17        0.68        4.41      5.12 o 
   7   3  17        1.36       -4.44      4.81 o 
   9   3  17        9.95       16.66      5.72 o 
  11   3  17        0.45        8.81      5.28 o 
  13   3  17       33.33       49.37      6.76 o 
  15   3  17        1.58        5.19      5.56 o 
  17   3  17      205.05      181.64     10.67 o 
  19   3  17       42.23       64.50      8.07 o 
  21   3  17        5.58        5.44      6.41 o 
 -20   4  17       52.13       73.37     12.09 o 
 -18   4  17       47.05       38.28     12.67 o 
 -16   4  17       13.38       12.23      7.47 o 
 -14   4  17       15.09       12.26      7.77 o 
 -12   4  17       11.13       18.70      6.08 o 
 -10   4  17        7.73        8.83      5.49 o 
  -8   4  17        9.16        8.64      5.30 o 
  -6   4  17      109.32      104.32      8.23 o 
  -4   4  17       56.09       51.14      6.49 o 
  -2   4  17        0.16       -2.13      7.21 o 
   0   4  17      136.96      118.08      9.50 o 
   2   4  17       39.28       35.39      7.22 o 
   4   4  17       11.46        1.68      5.40 o 
   6   4  17       30.52       34.41      6.71 o 
   8   4  17       12.66       28.98      6.53 o 
  10   4  17       71.75       84.46      8.60 o 
  12   4  17        2.58        7.38      6.61 o 
  14   4  17        2.79        5.69      6.21 o 
  16   4  17       14.91       31.17      7.35 o 
  18   4  17        0.31       12.68      7.25 o 
 -13   5  17        9.20       -3.39      8.31 o 
 -11   5  17        0.40        8.28      6.52 o 
  -9   5  17       56.44       64.91      8.56 o 
  -7   5  17       32.67       37.08      7.33 o 
  -5   5  17       21.67       22.39      6.65 o 
  -3   5  17       62.53       70.34      8.60 o 
  -1   5  17        0.34       11.24      6.46 o 
   1   5  17        4.47        5.77      6.35 o 
   3   5  17        0.46        0.52      6.19 o 
   5   5  17       48.77       42.94      7.61 o 
   7   5  17       54.72       69.35      8.66 o 
   9   5  17       15.44       21.24      7.13 o 
  11   5  17       58.01       52.67      8.57 o 
 -28   0  18       21.04      -10.55     10.55 o 
 -26   0  18      125.81      110.98     12.24 o 
 -24   0  18       59.88       25.18      9.20 o 
 -22   0  18       32.70       22.24      9.39 o 
 -20   0  18      583.01      639.36     20.24 o 
 -18   0  18      299.61      319.02     15.27 o 
 -16   0  18      368.84      392.25     20.51 o 
 -14   0  18      382.80      400.04     14.18 o 
 -12   0  18       10.39        5.40      6.85 o 
 -10   0  18      255.20      283.07     16.52 o 
  -8   0  18      417.53      441.07     14.47 o 
  -6   0  18      305.28      365.40     14.72 o 
  -4   0  18      490.03      531.93     14.67 o 
  -2   0  18      583.00      634.44     15.69 o 
   0   0  18      122.34      121.20      8.01 o 
   2   0  18      433.00      482.25     13.75 o 
   4   0  18      778.44      800.71     18.54 o 
   6   0  18       48.93       27.41      5.40 o 
   8   0  18      160.04      167.31      7.94 o 
  10   0  18      376.22      369.23     11.71 o 
  12   0  18       29.60       28.40      6.17 o 
  14   0  18      260.15      277.42     12.91 o 
  16   0  18       67.76       61.28      9.70 o 
  18   0  18      644.00      534.22     31.91 o 
  20   0  18      232.45      205.27     14.39 o 
  22   0  18       48.26       85.79     14.39 o 
  24   0  18      162.41      180.88     17.89 o 
  26   0  18       44.86       27.06     21.60 o 
 -29   1  18        3.72       -0.18      8.09 o 
 -27   1  18       48.68       82.31      9.18 o 
 -25   1  18       59.84       51.27      8.35 o 
 -23   1  18        3.42       -5.90      5.90 o 
 -21   1  18       19.47       24.26      6.35 o 
 -19   1  18      171.02      181.65      9.28 o 
 -17   1  18        3.67       -2.66      5.83 o 
 -15   1  18        5.71        3.78      5.04 o 
 -13   1  18       13.75       21.48      5.38 o 
 -11   1  18      126.93      138.57      6.14 o 
  -9   1  18      106.24      137.47      6.34 o 
  -7   1  18       27.32       21.78      4.40 o 
  -5   1  18        6.30        6.67      3.27 o 
  -3   1  18       27.30       19.78      3.41 o 
  -1   1  18      865.43      918.85     12.51 o 
   1   1  18      471.51      504.07      9.63 o 
   3   1  18      334.30      310.16      7.82 o 
   5   1  18       29.96       33.35      4.36 o 
   7   1  18      717.12      761.81     13.34 o 
   9   1  18      735.56      715.86     11.91 o 
  11   1  18       32.22       36.28      5.39 o 
  13   1  18      138.28      136.46      7.90 o 
  15   1  18       30.52       28.95      6.14 o 
  17   1  18       15.34       14.79      6.05 o 
  19   1  18       24.71       31.95      6.83 o 
  21   1  18       16.37       11.81      8.18 o 
  23   1  18       17.37        6.02      8.35 o 
  25   1  18        0.14        9.82      9.04 o 
 -26   2  18        7.88        5.82      7.76 o 
 -24   2  18       50.29       50.93      8.76 o 
 -22   2  18       17.54        8.75      6.98 o 
 -20   2  18       51.30       51.27      7.16 o 
 -18   2  18        6.24        2.29      5.51 o 
 -16   2  18      353.05      342.32     12.12 o 
 -14   2  18      531.25      556.97     17.13 o 
 -12   2  18       49.12       61.38      6.60 o 
 -10   2  18      165.43      140.90      7.63 o 
  -8   2  18       14.98       18.17      5.09 o 
  -6   2  18      109.34      118.95      7.13 o 
  -4   2  18       12.43       13.68      4.81 o 
  -2   2  18       48.91       45.17      5.41 o 
   0   2  18      254.42      251.53      8.76 o 
   2   2  18      528.70      586.16     12.29 o 
   4   2  18      361.34      355.20      9.85 o 
   6   2  18      423.91      430.80     12.29 o 
   8   2  18        2.05       10.53      5.09 o 
  10   2  18      159.75      178.01      9.03 o 
  12   2  18        0.77       -4.75      4.75 o 
  14   2  18        0.99       -0.79      4.99 o 
  16   2  18       78.27       76.41      7.06 o 
  18   2  18        5.98        2.67      5.87 o 
  20   2  18       24.98       38.57      8.16 o 
  22   2  18       25.58       41.80      8.79 o 
  24   2  18       15.75       42.50     15.60 o 
 -25   3  18       63.99       33.28     10.70 o 
 -23   3  18      210.46      212.87     14.11 o 
 -21   3  18       65.54       72.28      9.25 o 
 -19   3  18       20.44       20.48      8.03 o 
 -17   3  18       15.81        3.46      6.52 o 
 -15   3  18        7.04        0.29      6.02 o 
 -13   3  18        7.28        9.99      5.46 o 
 -11   3  18       11.92        4.72      5.02 o 
  -9   3  18      575.44      545.51     14.83 o 
  -7   3  18       38.27       34.98      6.08 o 
  -5   3  18       18.82       27.49      5.68 o 
  -3   3  18       50.49       38.50      5.98 o 
  -1   3  18       65.97       65.98      6.57 o 
   1   3  18      635.35      634.34     15.97 o 
   3   3  18        5.67        4.16      5.46 o 
   5   3  18        2.17        1.17      6.43 o 
   7   3  18        7.86        3.37      5.88 o 
   9   3  18       41.08       39.50      6.37 o 
  11   3  18        0.46       -2.64      5.27 o 
  13   3  18       42.13       45.91      6.75 o 
  15   3  18      141.77      137.67      9.58 o 
  17   3  18      258.37      282.12     12.83 o 
  19   3  18      498.49      516.87     16.20 o 
  21   3  18       39.28       44.06     10.21 o 
 -20   4  18       61.20       70.31     11.25 o 
 -18   4  18       20.47       26.54      8.72 o 
 -16   4  18       43.10       51.23      9.08 o 
 -14   4  18       48.65       45.09      7.96 o 
 -12   4  18       22.80       21.98      6.47 o 
 -10   4  18        2.21       10.12      5.84 o 
  -8   4  18        1.63       -4.94      4.94 o 
  -6   4  18       20.18       18.74      7.76 o 
  -4   4  18      205.00      145.77      9.98 o 
  -2   4  18      309.65      271.85     12.62 o 
   0   4  18       96.83      111.33      9.69 o 
   2   4  18       47.17       27.58      7.00 o 
   4   4  18       12.54       19.38      8.97 o 
   6   4  18       10.63        6.89      6.57 o 
   8   4  18      136.81      162.37     10.82 o 
  10   4  18       13.07       16.94      7.83 o 
  12   4  18        4.31        4.02      6.17 o 
  14   4  18        3.77        9.45      6.52 o 
  16   4  18       12.83       14.69      7.20 o 
 -13   5  18       38.13       37.54      8.46 o 
 -11   5  18       10.61       12.76      6.90 o 
  -9   5  18        0.06        2.25      6.61 o 
  -7   5  18        7.37       10.64      6.42 o 
  -5   5  18        8.86       18.49      6.81 o 
  -3   5  18        1.48       16.22      6.92 o 
  -1   5  18        0.26       12.32      6.74 o 
   1   5  18        0.12        6.63      6.82 o 
   3   5  18        0.16        8.31      6.92 o 
   5   5  18       12.90       15.58      6.88 o 
   7   5  18       15.21       18.04      7.20 o 
   9   5  18       20.81       21.03      7.54 o 
 -27   1  19       35.49       31.77      8.24 o 
 -25   1  19       93.98       89.86      9.26 o 
 -23   1  19       45.34       39.73      7.93 o 
 -21   1  19       59.11       47.74      7.07 o 
 -19   1  19      137.69      136.67      8.71 o 
 -17   1  19       20.25       13.88      6.01 o 
 -15   1  19      582.86      571.91     13.62 o 
 -13   1  19      102.98      101.16      6.83 o 
 -11   1  19      796.92      907.44     14.97 o 
  -9   1  19      186.11      215.30      7.11 o 
  -7   1  19       94.15      108.44      5.73 o 
  -5   1  19      224.37      242.57      7.42 o 
  -3   1  19      129.59      145.26      6.09 o 
  -1   1  19       45.54       47.13      4.67 o 
   1   1  19       24.07       49.34      4.72 o 
   3   1  19       73.89       72.34      5.19 o 
   5   1  19       44.35       54.77      5.00 o 
   7   1  19      964.88      946.84     13.35 o 
   9   1  19      125.98      120.03      6.12 o 
  11   1  19      195.63      202.10      7.40 o 
  13   1  19       34.87       43.94      5.74 o 
  15   1  19        3.04        1.86      5.69 o 
  17   1  19        9.49       15.89      7.33 o 
  19   1  19       50.57       56.86      8.25 o 
  21   1  19        1.20        8.12      8.56 o 
  23   1  19        2.88       11.72      8.91 o 
  25   1  19        4.71        9.56     10.60 o 
 -26   2  19        0.68       -7.54      7.54 o 
 -24   2  19      104.71      113.30     10.47 o 
 -22   2  19       73.53       94.85     10.85 o 
 -20   2  19        5.07        1.40      5.94 o 
 -18   2  19       87.37       92.30      8.05 o 
 -16   2  19      475.39      463.26     13.28 o 
 -14   2  19      111.39       84.48      6.93 o 
 -12   2  19      460.80      477.17     13.04 o 
 -10   2  19       70.90       67.10      6.35 o 
  -8   2  19        7.83       13.45      4.91 o 
  -6   2  19      175.97      143.52      7.66 o 
  -4   2  19        2.92       -4.43      4.43 o 
  -2   2  19        1.43        2.48      4.67 o 
   0   2  19     1106.86     1130.67     17.22 o 
   2   2  19      456.87      457.51     11.25 o 
   4   2  19        7.40        1.51      4.49 o 
   6   2  19       36.99       27.75      5.78 o 
   8   2  19       76.67       93.05      9.56 o 
  10   2  19      580.83      591.11     14.39 o 
  12   2  19        0.06        4.93      5.28 o 
  14   2  19       46.82       45.23      6.80 o 
  16   2  19       39.41       46.57      7.62 o 
  18   2  19       24.23       16.80      7.27 o 
  20   2  19        2.86       -1.84      6.62 o 
  22   2  19       14.72        9.09     10.68 o 
 -23   3  19       24.81       30.43     12.97 o 
 -21   3  19        4.97        7.43      7.43 o 
 -19   3  19        0.80       -4.36      6.15 o 
 -17   3  19        3.97        7.89      6.07 o 
 -15   3  19        9.50       -0.50      5.90 o 
 -13   3  19      121.57      131.14      8.81 o 
 -11   3  19        0.15        2.56      5.25 o 
  -9   3  19       40.35       29.34      6.00 o 
  -7   3  19       86.07       98.94      8.08 o 
  -5   3  19      159.48      214.12     10.41 o 
  -3   3  19      109.12       98.19      7.76 o 
  -1   3  19        6.57        4.57      4.94 o 
   1   3  19      228.22      206.20     10.75 o 
   3   3  19       17.39       21.69      6.53 o 
   5   3  19       66.55       78.81      8.48 o 
   7   3  19       37.67       36.84      7.31 o 
   9   3  19       85.00       91.44      7.90 o 
  11   3  19      165.22      174.07     10.12 o 
  13   3  19      173.41      180.62     10.31 o 
  15   3  19       53.70       59.50      8.57 o 
  17   3  19       10.44       14.53      9.11 o 
  19   3  19       23.11       13.06      8.76 o 
  21   3  19       29.02       48.43     14.99 o 
 -20   4  19       25.62       23.02      9.49 o 
 -18   4  19       20.88       27.14      9.95 o 
 -16   4  19       41.13       49.80      9.44 o 
 -14   4  19        0.57       -2.15      6.53 o 
 -12   4  19       82.60       90.55      9.45 o 
 -10   4  19       38.87       19.41      6.14 o 
  -8   4  19       20.58        8.24      5.67 o 
  -6   4  19       42.08       32.09      6.44 o 
  -4   4  19       35.48       30.01      6.74 o 
  -2   4  19      144.70      139.80      9.63 o 
   0   4  19      137.75      132.45     10.62 o 
   2   4  19      195.23      170.17     11.58 o 
   4   4  19       16.62       11.86      6.42 o 
   6   4  19       32.32       31.80      7.48 o 
   8   4  19        6.62       -2.34      6.04 o 
  10   4  19        0.04        4.43      6.36 o 
  12   4  19        1.23        6.76      6.41 o 
  14   4  19       25.74       28.24      7.87 o 
  16   4  19        8.22       17.20      7.48 o 
 -11   5  19        9.23        2.64      7.50 o 
  -9   5  19       12.00       15.73      7.30 o 
  -7   5  19       20.83       23.44      7.52 o 
  -5   5  19        3.03       10.29      7.23 o 
  -3   5  19        1.09        8.23     11.38 o 
  -1   5  19        0.02       10.85      9.20 o 
   1   5  19       35.13       36.12      8.37 o 
   3   5  19       54.46       79.25      9.86 o 
   5   5  19        8.98       13.92      7.58 o 
   7   5  19       16.18       25.19     11.54 o 
 -28   0  20        3.71        2.82     11.93 o 
 -26   0  20        1.85      -10.85     10.85 o 
 -24   0  20        7.09       -3.81     10.63 o 
 -22   0  20       67.24       44.34     10.05 o 
 -20   0  20      236.46      273.43     15.41 o 
 -18   0  20      563.31      545.88     19.90 o 
 -16   0  20        0.38        9.76      8.47 o 
 -14   0  20        2.86       -5.74      8.07 o 
 -12   0  20      139.24      161.01     10.96 o 
 -10   0  20      395.92      476.42     15.73 o 
  -8   0  20      545.13      540.33     16.28 o 
  -6   0  20      361.06      361.60     12.30 o 
  -4   0  20      758.31      799.72     16.89 o 
  -2   0  20     1443.45     1590.64     24.41 o 
   0   0  20       65.18       71.32      6.15 o 
   2   0  20       30.76       26.16      5.32 o 
   4   0  20       98.40       96.84      6.88 o 
   6   0  20      395.16      378.83     11.79 o 
   8   0  20      990.12      967.50     18.53 o 
  10   0  20       32.57       15.22      8.48 o 
  12   0  20      214.86      197.27     21.88 o 
  14   0  20      409.95      432.74     19.42 o 
  16   0  20       34.29       30.03     11.76 o 
  18   0  20        4.35       30.17     12.47 o 
  20   0  20       46.00       40.63     12.99 o 
  22   0  20        0.30       -4.30     12.73 o 
  24   0  20       30.82       23.08     20.08 o 
 -27   1  20        0.62       -7.35      7.35 o 
 -25   1  20       34.00       17.89      7.79 o 
 -23   1  20        0.00       -6.65      6.65 o 
 -21   1  20      664.16      723.82     16.22 o 
 -19   1  20      421.92      417.89     14.67 o 
 -17   1  20      192.95      192.41      9.61 o 
 -15   1  20     1594.06     1581.92     23.38 o 
 -13   1  20      781.77      840.33     15.11 o 
 -11   1  20      437.46      462.96      9.90 o 
  -9   1  20       24.69       24.28      4.77 o 
  -7   1  20      180.53      163.84      6.63 o 
  -5   1  20      100.92      121.92      6.06 o 
  -3   1  20       23.25       23.87      4.63 o 
  -1   1  20       13.76       10.89      4.52 o 
   1   1  20      375.22      400.39      9.32 o 
   3   1  20     1507.37     1531.49     17.83 o 
   5   1  20     1704.04     1698.61     18.87 o 
   7   1  20        0.34        5.88      4.19 o 
   9   1  20       48.54       47.43      4.99 o 
  11   1  20        7.68        5.81      4.92 o 
  13   1  20      448.01      439.92     19.96 o 
  15   1  20      120.96      121.31      9.08 o 
  17   1  20       10.48       18.28      9.08 o 
  19   1  20       68.72       71.15      8.94 o 
  21   1  20        0.26       -3.30      7.69 o 
  23   1  20        6.87       -1.96      8.99 o 
 -26   2  20        0.88       -8.08      8.08 o 
 -24   2  20       43.02       45.18     10.08 o 
 -22   2  20       53.31       47.13      8.43 o 
 -20   2  20        2.56       -6.09      6.09 o 
 -18   2  20        2.34       -5.56      5.56 o 
 -16   2  20        1.79       -3.46      5.39 o 
 -14   2  20       87.30       80.20      7.08 o 
 -12   2  20      143.18      132.61      8.54 o 
 -10   2  20      105.69      123.13      7.97 o 
  -8   2  20       34.37       32.54      5.56 o 
  -6   2  20       91.28      109.63      7.09 o 
  -4   2  20       18.89       13.86      4.93 o 
  -2   2  20        6.77       -2.68      4.53 o 
   0   2  20      117.36      126.15      7.70 o 
   2   2  20      523.61      533.28     12.10 o 
   4   2  20       20.55       16.35      6.43 o 
   6   2  20       93.35      100.82      7.60 o 
   8   2  20      223.60      202.51      9.81 o 
  10   2  20      114.96      117.33      8.32 o 
  12   2  20      249.03      254.06     11.18 o 
  14   2  20       94.37       88.19      7.88 o 
  16   2  20       14.23       18.34      6.15 o 
  18   2  20        3.45       11.73      7.16 o 
  20   2  20        2.18        8.06      7.70 o 
  22   2  20        8.06       20.02      8.39 o 
 -23   3  20       35.31       23.65      9.99 o 
 -21   3  20       42.17       42.67      8.74 o 
 -19   3  20       13.14       13.01      6.89 o 
 -17   3  20       48.53       48.84      8.02 o 
 -15   3  20        0.08        5.88      6.21 o 
 -13   3  20      119.53      109.26      8.54 o 
 -11   3  20       29.78       19.45      6.03 o 
  -9   3  20      138.15      158.29      9.11 o 
  -7   3  20       90.12       61.03      7.27 o 
  -5   3  20      448.43      410.16     13.45 o 
  -3   3  20      482.83      421.30     13.41 o 
  -1   3  20      229.04      210.08     10.49 o 
   1   3  20       99.89      123.25     10.05 o 
   3   3  20        0.78       -3.31      5.82 o 
   5   3  20        5.04        3.46      6.06 o 
   7   3  20        6.37       13.14      5.96 o 
   9   3  20      135.08      148.47     13.09 o 
  11   3  20       43.40       24.46      6.71 o 
  13   3  20        0.50       -4.59      8.60 o 
  15   3  20       20.04       14.08      7.04 o 
  17   3  20       33.57       22.63     10.87 o 
  19   3  20        3.94        7.26      8.25 o 
 -18   4  20       20.57       20.33      8.90 o 
 -16   4  20       72.11       86.40     10.86 o 
 -14   4  20       25.67       12.89      8.02 o 
 -12   4  20      103.63      120.26     10.11 o 
 -10   4  20       54.20       36.71      7.23 o 
  -8   4  20       62.95       70.25      7.98 o 
  -6   4  20        4.88       -4.61      5.76 o 
  -4   4  20       30.73       35.91      7.23 o 
  -2   4  20       11.82        8.71      6.77 o 
   0   4  20        1.88        6.87      6.82 o 
   2   4  20        9.37       17.33      6.92 o 
   4   4  20        9.53       13.88      6.90 o 
   6   4  20        0.34       13.09     15.53 o 
   8   4  20       15.06       16.43     10.80 o 
  10   4  20        0.00       -2.45      8.49 o 
  12   4  20        1.48        6.40      7.16 o 
  14   4  20       77.40       69.63     14.82 o 
  -9   5  20        0.43        1.28      7.22 o 
  -7   5  20       10.93       17.38      7.25 o 
  -5   5  20        1.62        7.40     10.40 o 
  -3   5  20       18.93       26.74      8.13 o 
  -1   5  20        9.53       16.70      7.75 o 
   1   5  20       24.17       26.58      8.10 o 
   3   5  20        0.01        0.78      7.86 o 
   5   5  20        7.94       20.32      7.88 o 
 -27   1  21        0.64       -1.16      7.81 o 
 -25   1  21       86.76       68.80      9.21 o 
 -23   1  21      116.69      120.27     10.01 o 
 -21   1  21        1.53       -6.48      6.48 o 
 -19   1  21       30.41       18.17      6.68 o 
 -17   1  21        0.70       -2.04      5.89 o 
 -15   1  21       82.63       73.45      7.48 o 
 -13   1  21      714.57      740.46     14.43 o 
 -11   1  21      262.74      297.55      9.92 o 
  -9   1  21        0.20       -4.20      4.20 o 
  -7   1  21      109.12      133.46      6.20 o 
  -5   1  21      145.03      128.23      6.24 o 
  -3   1  21      196.54      238.14      9.40 o 
  -1   1  21      310.30      307.15      8.66 o 
   1   1  21      131.67      134.40      6.33 o 
   3   1  21      126.62      133.74      6.34 o 
   5   1  21      235.34      231.14      8.42 o 
   7   1  21     1221.02     1283.63     16.52 o 
   9   1  21      135.29      130.77      6.84 o 
  11   1  21       27.40       20.36      5.79 o 
  13   1  21       83.69       85.48      7.47 o 
  15   1  21        7.31        5.07      5.80 o 
  17   1  21        3.96        6.57      6.81 o 
  19   1  21        2.89       20.71      8.15 o 
  21   1  21       18.91       16.11      8.76 o 
  23   1  21        9.62      -10.00     19.72 o 
 -24   2  21       42.95       34.53      8.84 o 
 -22   2  21       74.39       91.30      9.95 o 
 -20   2  21        1.55       -5.57      6.60 o 
 -18   2  21       11.55        9.83      6.43 o 
 -16   2  21        2.53        4.67      5.71 o 
 -14   2  21      238.42      240.79     10.06 o 
 -12   2  21       34.85       28.99      6.40 o 
 -10   2  21      325.15      302.70     10.81 o 
  -8   2  21      386.68      339.23     11.13 o 
  -6   2  21      150.15      106.47      7.21 o 
  -4   2  21      150.17      159.18      7.99 o 
  -2   2  21      119.12       90.43      6.71 o 
   0   2  21        3.14       -2.32      4.45 o 
   2   2  21       36.92       40.82      5.56 o 
   4   2  21        1.66       -0.45      4.66 o 
   6   2  21      241.96      240.51     10.41 o 
   8   2  21      168.17      173.11      9.45 o 
  10   2  21       44.98       37.36      6.42 o 
  12   2  21      243.58      262.53     12.40 o 
  14   2  21       20.77       28.16      6.89 o 
  16   2  21       43.61       39.13      8.17 o 
  18   2  21        6.21        2.59      7.09 o 
  20   2  21        0.14        0.47      7.49 o 
 -21   3  21        5.04       -1.41      7.46 o 
 -19   3  21       30.97       16.13     10.58 o 
 -17   3  21       14.02       19.06      7.61 o 
 -15   3  21       16.42        5.43      6.28 o 
 -13   3  21       78.23       78.15      8.43 o 
 -11   3  21       89.50      102.19      8.31 o 
  -9   3  21        0.01       -2.92      5.67 o 
  -7   3  21        9.09        0.29      5.07 o 
  -5   3  21       35.35       31.77      6.56 o 
  -3   3  21        0.23       13.45      5.78 o 
  -1   3  21        7.42        5.44      5.41 o 
   1   3  21       69.51       51.18      8.06 o 
   3   3  21      140.91      126.01     10.49 o 
   5   3  21       24.30       25.99      7.15 o 
   7   3  21        1.47       -0.21      8.80 o 
   9   3  21        0.33       10.55      6.20 o 
  11   3  21       18.32       23.78      6.88 o 
  13   3  21       24.37       28.24      7.50 o 
  15   3  21       17.35       24.04      8.74 o 
  17   3  21        5.42        9.05      7.30 o 
  19   3  21       26.06       16.50     15.18 o 
 -18   4  21        2.09        6.34     14.40 o 
 -16   4  21       17.25       25.18      8.85 o 
 -14   4  21       45.08       49.04      9.10 o 
 -12   4  21        1.31       -0.05      6.64 o 
 -10   4  21       48.32       54.28      9.09 o 
  -8   4  21       32.28       20.21      6.75 o 
  -6   4  21        3.06       -0.58      6.13 o 
  -4   4  21      173.24      144.64     11.26 o 
  -2   4  21      117.61       97.65     10.13 o 
   0   4  21       30.96       43.37      8.17 o 
   2   4  21       29.38       50.48      8.61 o 
   4   4  21       12.04       15.74      9.52 o 
   6   4  21       52.65       59.98      9.08 o 
   8   4  21        4.72       14.56      7.26 o 
  10   4  21       59.59       63.28      9.56 o 
  12   4  21       31.40       35.60      8.57 o 
  14   4  21        5.91        4.76     10.44 o 
  -7   5  21        7.20        8.56      8.16 o 
  -5   5  21        6.25       14.14     12.60 o 
  -3   5  21       43.16       76.18     10.32 o 
  -1   5  21       19.65       40.74     12.76 o 
   1   5  21        0.56        1.50      7.46 o 
   3   5  21       12.74       22.28      8.24 o 
 -26   0  22      117.27      113.22     20.00 o 
 -24   0  22       54.37       40.18     11.75 o 
 -22   0  22       52.01       46.13     10.51 o 
 -20   0  22      139.88      170.85     13.26 o 
 -18   0  22      579.44      680.48     33.74 o 
 -16   0  22      896.96      918.84     31.27 o 
 -14   0  22     1433.21     1554.06     32.42 o 
 -12   0  22     1798.94     1950.53     37.05 o 
 -10   0  22     2145.65     2310.34     40.96 o 
  -8   0  22      441.04      419.70     18.14 o 
  -6   0  22        3.09       15.89      7.49 o 
  -4   0  22      163.77      164.42     11.43 o 
  -2   0  22       41.04       46.29      8.50 o 
   0   0  22       32.75       23.36      9.40 o 
   2   0  22      897.96      958.77     24.27 o 
   4   0  22      324.82      299.15     15.09 o 
   6   0  22        3.56       -6.54      8.94 o 
   8   0  22      650.36      668.61     20.86 o 
  10   0  22       28.28       24.91     10.23 o 
  12   0  22       16.32       20.44     10.20 o 
  14   0  22       94.16       92.06     15.49 o 
  16   0  22       14.29        6.94     25.45 o 
  18   0  22      140.41      142.64     35.38 o 
  20   0  22        1.33       -6.50     12.50 o 
  22   0  22        0.00       15.31     20.49 o 
 -25   1  22        3.43       -4.08      7.39 o 
 -23   1  22        7.64        2.20      7.35 o 
 -21   1  22       25.62       17.99      7.50 o 
 -19   1  22        1.77       -6.58      6.58 o 
 -17   1  22        0.36       -4.52      6.10 o 
 -15   1  22       22.65       19.11      6.53 o 
 -13   1  22      162.50      142.07      8.71 o 
 -11   1  22       35.02       29.78      5.87 o 
  -9   1  22       28.74       31.63      4.91 o 
  -7   1  22        0.25        2.17      4.25 o 
  -5   1  22      293.65      306.67      8.61 o 
  -3   1  22      204.45      245.31      7.70 o 
  -1   1  22       31.65       36.01      4.86 o 
   1   1  22      636.96      642.10     11.36 o 
   3   1  22      422.30      424.11      9.68 o 
   5   1  22       59.69       56.42      5.30 o 
   7   1  22     1728.35     1800.11     20.84 o 
   9   1  22        1.30       -0.33      4.84 o 
  11   1  22       67.74       58.68      6.78 o 
  13   1  22      164.74      170.03      9.66 o 
  15   1  22       14.92       24.18      7.27 o 
  17   1  22        9.85       19.58      7.63 o 
  19   1  22       40.50       36.26     10.90 o 
  21   1  22       14.25        9.80     12.76 o 
 -24   2  22        1.81        3.80     11.25 o 
 -22   2  22       77.00       89.85     10.28 o 
 -20   2  22        2.76       -6.88      7.02 o 
 -18   2  22      174.71      146.71     10.66 o 
 -16   2  22        0.00       -2.89      5.68 o 
 -14   2  22       45.62       49.60      6.83 o 
 -12   2  22       32.28       19.96      6.49 o 
 -10   2  22       22.36       27.62      6.10 o 
  -8   2  22       15.86       15.62      5.44 o 
  -6   2  22       11.29       12.76      5.20 o 
  -4   2  22       60.85       39.90      5.88 o 
  -2   2  22       73.85       53.00      6.22 o 
   0   2  22      135.42      123.33      7.49 o 
   2   2  22       36.78       44.77      5.95 o 
   4   2  22      286.44      278.43     12.23 o 
   6   2  22       47.96       58.31      7.08 o 
   8   2  22       23.04       23.87      6.12 o 
  10   2  22      177.32      180.01      9.94 o 
  12   2  22       28.69       34.84      6.55 o 
  14   2  22       90.58      102.03     10.27 o 
  16   2  22       64.50       57.33      9.00 o 
  18   2  22        2.15       -2.46      8.80 o 
  20   2  22       11.85       20.37     10.02 o 
 -21   3  22        0.00       -8.54      9.72 o 
 -19   3  22       19.48       12.85      7.57 o 
 -17   3  22       23.89        4.90      7.14 o 
 -15   3  22        7.16       -6.15      6.15 o 
 -13   3  22        2.45       -0.99      6.08 o 
 -11   3  22       38.23       30.60      6.61 o 
  -9   3  22        0.56       -2.67      5.25 o 
  -7   3  22        3.76        0.54      5.27 o 
  -5   3  22        0.06       -4.22      5.18 o 
  -3   3  22        9.50        8.68      5.75 o 
  -1   3  22       21.34        8.54      6.18 o 
   1   3  22        0.05       -1.83      6.29 o 
   3   3  22        4.94       13.21      6.66 o 
   5   3  22       47.42       27.59      7.22 o 
   7   3  22       10.00       22.51      6.87 o 
   9   3  22        6.88        3.23      6.11 o 
  11   3  22        2.26        2.50      6.26 o 
  13   3  22       11.24       19.83      7.11 o 
  15   3  22       30.92       47.86     11.00 o 
  17   3  22       86.51       79.10     14.13 o 
 -16   4  22        0.21       -0.02      7.67 o 
 -14   4  22        4.51       -1.06      7.79 o 
 -12   4  22        2.42        1.12      6.76 o 
 -10   4  22        3.97       12.71      7.64 o 
  -8   4  22        3.75        2.68      6.53 o 
  -6   4  22       11.91        3.61      6.74 o 
  -4   4  22       53.67       38.43      8.94 o 
  -2   4  22      143.53      140.92     11.86 o 
   0   4  22      117.02       89.47     10.20 o 
   2   4  22        7.62       10.40      7.07 o 
   4   4  22       33.84       54.66     10.67 o 
   6   4  22        5.19       20.23      7.58 o 
   8   4  22        6.97       14.45      7.90 o 
  10   4  22       23.84       31.41      8.78 o 
  12   4  22       15.01       38.31      9.16 o 
 -25   1  23       19.83        4.38      7.99 o 
 -23   1  23        9.35        4.10      7.49 o 
 -21   1  23        2.01       -6.74      6.74 o 
 -19   1  23       66.63       78.56     10.42 o 
 -17   1  23      228.88      221.84     10.70 o 
 -15   1  23       98.27      102.75      8.42 o 
 -13   1  23       69.68       65.92      7.46 o 
 -11   1  23       89.98      100.75      8.00 o 
  -9   1  23       79.87       80.14      6.53 o 
  -7   1  23      185.94      183.37      7.03 o 
  -5   1  23       32.54       27.32      4.84 o 
  -3   1  23      225.27      213.91      7.41 o 
  -1   1  23      400.54      393.67      9.56 o 
   1   1  23        4.32        7.72      4.27 o 
   3   1  23        3.05       -2.83      4.15 o 
   5   1  23        0.02        1.95      4.34 o 
   7   1  23      159.41      167.97      7.16 o 
   9   1  23      125.09      108.83      8.34 o 
  11   1  23        8.53        0.93      5.39 o 
  13   1  23       19.86       21.61      7.26 o 
  15   1  23        7.25        0.84      8.46 o 
  17   1  23      131.14      128.51     12.25 o 
  19   1  23        9.79        3.94     11.00 o 
  21   1  23        6.32       17.37     15.49 o 
 -24   2  23       32.42       20.82      9.77 o 
 -22   2  23       65.94       58.78      9.51 o 
 -20   2  23        0.05       -6.80      6.80 o 
 -18   2  23       15.00       17.43      7.55 o 
 -16   2  23        9.58        7.80      6.34 o 
 -14   2  23        0.03        3.03      5.62 o 
 -12   2  23       11.57       16.57      6.59 o 
 -10   2  23      196.07      203.24      9.73 o 
  -8   2  23        5.27        2.61      5.34 o 
  -6   2  23        7.06        3.99      5.25 o 
  -4   2  23       53.69       46.18      6.30 o 
  -2   2  23      150.00      151.19      8.38 o 
   0   2  23      121.62      115.91      7.77 o 
   2   2  23        0.37        4.50      5.15 o 
   4   2  23        0.03        6.55      5.53 o 
   6   2  23        8.00       15.34      6.18 o 
   8   2  23       31.13       21.92      6.48 o 
  10   2  23        6.38        8.13      6.01 o 
  12   2  23       16.48       22.07      6.59 o 
  14   2  23       16.53       27.52      9.50 o 
  16   2  23       11.49       23.94     10.20 o 
  18   2  23        1.41        1.33      8.98 o 
 -21   3  23        0.11      -21.84     27.07 o 
 -19   3  23        6.73       -4.53      8.98 o 
 -17   3  23       12.03       -4.21      6.90 o 
 -15   3  23       18.27       12.67      7.39 o 
 -13   3  23       24.77       29.33      7.62 o 
 -11   3  23      227.21      212.94     10.95 o 
  -9   3  23       17.52        9.61      6.07 o 
  -7   3  23      209.00      159.47      9.57 o 
  -5   3  23        3.63       -2.19      5.31 o 
  -3   3  23       53.83       42.12      6.52 o 
  -1   3  23        3.89        3.45      6.09 o 
   1   3  23        0.71       -4.30      5.98 o 
   3   3  23       23.05       17.05      6.41 o 
   5   3  23       14.53        8.70      6.45 o 
   7   3  23      250.93      278.52     13.58 o 
   9   3  23       30.29       26.21      7.39 o 
  11   3  23        2.76        3.42      6.93 o 
  13   3  23        0.20       -0.16      9.09 o 
  15   3  23       16.22       13.96      7.94 o 
 -14   4  23       20.89       25.26      9.06 o 
 -12   4  23       27.45       18.49      7.69 o 
 -10   4  23        0.51        3.17      6.86 o 
  -8   4  23       29.52       22.43      7.29 o 
  -6   4  23        4.20        4.24      6.94 o 
  -4   4  23       26.11       25.11      8.37 o 
  -2   4  23      169.92      140.15     12.14 o 
   0   4  23        0.24       14.54      7.74 o 
   2   4  23       37.89       60.71      9.37 o 
   4   4  23       17.72       29.52      8.49 o 
   6   4  23        1.13        5.64     11.53 o 
   8   4  23        0.78       17.09      8.18 o 
  10   4  23       21.18       33.87      9.21 o 
 -24   0  24       75.09       68.66     15.58 o 
 -22   0  24      279.18      295.22     19.33 o 
 -20   0  24      165.90      160.75     13.83 o 
 -18   0  24       31.84       42.16     10.34 o 
 -16   0  24      325.13      315.94     18.86 o 
 -14   0  24       58.48       45.96     10.18 o 
 -12   0  24       44.85       49.46     11.21 o 
 -10   0  24      190.31      238.02     26.80 o 
  -8   0  24        9.57        4.52      8.90 o 
  -6   0  24       38.27       27.82      9.50 o 
  -4   0  24        5.49        7.47      8.69 o 
  -2   0  24      147.65      166.99     11.32 o 
   0   0  24      700.62      755.88     19.34 o 
   2   0  24      791.43      829.76     23.24 o 
   4   0  24       11.35        6.50      9.38 o 
   6   0  24     1396.44     1619.13     37.82 o 
   8   0  24      975.95      999.72     39.50 o 
  10   0  24      255.61      246.21     19.20 o 
  12   0  24      110.66      103.70     16.49 o 
  14   0  24       97.43       82.47     14.15 o 
  16   0  24       11.49       19.44     13.01 o 
  18   0  24        0.09       -1.75     12.44 o 
  20   0  24        0.32       21.21     21.21 o 
 -23   1  24        2.41       -7.77      7.77 o 
 -21   1  24       42.52       37.38      8.50 o 
 -19   1  24       19.99       11.30      7.52 o 
 -17   1  24       89.64       88.62      9.01 o 
 -15   1  24      157.27      185.71     10.06 o 
 -13   1  24      209.69      209.28     10.16 o 
 -11   1  24       40.20       36.33      6.95 o 
  -9   1  24       14.64       23.03      6.16 o 
  -7   1  24        9.02       10.21      4.54 o 
  -5   1  24       32.78       30.07      4.94 o 
  -3   1  24        7.24        2.12      4.46 o 
  -1   1  24      275.79      324.24      9.20 o 
   1   1  24      130.19      124.71      6.42 o 
   3   1  24        0.10       -4.34      4.34 o 
   5   1  24        1.20       -2.34      4.44 o 
   7   1  24       50.31       41.91      6.30 o 
   9   1  24       18.16       19.71      7.11 o 
  11   1  24        1.31        5.40      7.95 o 
  13   1  24        3.84        7.04      8.65 o 
  15   1  24        0.05        7.94      9.90 o 
  17   1  24       20.14        8.08     10.88 o 
  19   1  24        8.20       21.91     15.67 o 
 -22   2  24       87.65       85.31     10.58 o 
 -20   2  24       23.88       13.39      8.12 o 
 -18   2  24        1.76       -7.06      7.06 o 
 -16   2  24        3.58       -7.39      7.39 o 
 -14   2  24        0.14       -5.64      5.66 o 
 -12   2  24       25.10       24.16      6.48 o 
 -10   2  24      180.32      176.21      9.56 o 
  -8   2  24       34.36       24.34      6.18 o 
  -6   2  24        7.37        1.48      5.36 o 
  -4   2  24        0.06       -2.57      7.83 o 
  -2   2  24        8.61        6.86      5.54 o 
   0   2  24      574.99      598.76     14.12 o 
   2   2  24        8.16       -2.43      5.52 o 
   4   2  24       85.37       73.05      7.86 o 
   6   2  24        2.42       -0.33      5.55 o 
   8   2  24       13.77       19.53      6.22 o 
  10   2  24        5.53       11.95      6.45 o 
  12   2  24       17.32       17.66      6.94 o 
  14   2  24       10.25       18.25      9.19 o 
  16   2  24        2.51        0.88      7.91 o 
  18   2  24       81.82      122.88     20.31 o 
 -19   3  24       17.26        5.29     11.58 o 
 -17   3  24        0.19       -6.43      6.43 o 
 -15   3  24        0.00       -6.62      6.62 o 
 -13   3  24       10.41        9.55      7.18 o 
 -11   3  24        7.36       -1.08      6.42 o 
  -9   3  24       11.24       15.93      6.60 o 
  -7   3  24        0.00        4.58      5.72 o 
  -5   3  24        4.46       -2.53      5.35 o 
  -3   3  24        0.23       -0.04      5.47 o 
  -1   3  24        2.05        4.13      6.30 o 
   1   3  24       22.47       21.78      6.51 o 
   3   3  24        6.83        2.79      7.86 o 
   5   3  24        2.06        2.27      6.73 o 
   7   3  24        1.49       20.27      7.21 o 
   9   3  24       50.52       41.40      8.56 o 
  11   3  24       20.12       20.11      7.88 o 
  13   3  24        3.68        5.81      7.98 o 
  15   3  24       19.60       26.70      7.72 o 
 -12   4  24        7.04        4.73      7.36 o 
 -10   4  24        1.97       -6.62      6.62 o 
  -8   4  24       11.18       11.78      7.91 o 
  -6   4  24       15.00       12.59      7.52 o 
  -4   4  24        0.00        5.99      7.88 o 
  -2   4  24        0.25       12.01      7.97 o 
   0   4  24       15.15       18.81      8.51 o 
   2   4  24        3.38       10.65      7.63 o 
   4   4  24        1.68       -0.92      7.59 o 
   6   4  24        1.54       13.28      8.20 o 
   8   4  24        1.12       -3.29      7.58 o 
 -23   1  25       85.30       78.42     10.24 o 
 -21   1  25       29.51       17.54      8.22 o 
 -19   1  25       46.75       36.78      8.35 o 
 -17   1  25        3.75        6.25      7.55 o 
 -15   1  25        2.28        9.13      7.16 o 
 -13   1  25       23.30       23.52      6.80 o 
 -11   1  25        0.73       -6.11      6.11 o 
  -9   1  25      124.60      124.65      8.05 o 
  -7   1  25       41.92       49.34      6.44 o 
  -5   1  25        5.67       -1.12      4.86 o 
  -3   1  25      245.41      269.17      8.87 o 
  -1   1  25      241.47      248.88      8.26 o 
   1   1  25      101.07      108.15      6.36 o 
   3   1  25        9.10        1.11      5.45 o 
   5   1  25      118.71      117.95      9.26 o 
   7   1  25       36.01       34.83     10.06 o 
   9   1  25       35.68       46.08      9.28 o 
  11   1  25        7.76        8.10      8.57 o 
  13   1  25        0.01       -3.07      8.61 o 
  15   1  25        0.09       12.61      9.24 o 
  17   1  25        3.98        3.32     13.94 o 
  19   1  25       54.22       39.84     16.64 o 
 -22   2  25        0.51       -5.63      8.91 o 
 -20   2  25        1.28       -7.66      7.66 o 
 -18   2  25        0.15       -7.30      7.30 o 
 -16   2  25       16.01        7.91      7.58 o 
 -14   2  25       40.99       34.78      8.50 o 
 -12   2  25        0.07       -5.68      5.68 o 
 -10   2  25       95.11      106.66      8.42 o 
  -8   2  25       47.29       49.16      7.11 o 
  -6   2  25        0.42       -5.49      5.49 o 
  -4   2  25      289.60      273.60     10.97 o 
  -2   2  25       88.19       78.43      7.38 o 
   0   2  25        4.38       11.36      5.58 o 
   2   2  25        9.41       -3.54      5.48 o 
   4   2  25        0.27       -1.72      5.75 o 
   6   2  25       46.41       67.39      7.75 o 
   8   2  25       82.47       83.62      8.40 o 
  10   2  25       23.48       38.62      8.06 o 
  12   2  25       59.73       72.49      9.33 o 
  14   2  25        4.09       13.51      8.32 o 
  16   2  25       24.42       25.69     14.64 o 
 -17   3  25       86.59       69.41      9.93 o 
 -15   3  25       63.91       43.14      8.63 o 
 -13   3  25      152.00      164.67     11.65 o 
 -11   3  25        2.20        2.05      6.37 o 
  -9   3  25        3.22       -2.78      6.17 o 
  -7   3  25        6.93       -6.89      6.89 o 
  -5   3  25        0.51        8.79      6.00 o 
  -3   3  25       37.30       43.92      7.64 o 
  -1   3  25        2.83        9.98      6.36 o 
   1   3  25        2.81        6.44      6.30 o 
   3   3  25        9.29       17.96      6.76 o 
   5   3  25       14.61       26.28      8.82 o 
   7   3  25        1.67        9.75      6.46 o 
   9   3  25       11.86       13.59      7.23 o 
  11   3  25       12.60       25.32      7.14 o 
  13   3  25       24.60       31.66      7.94 o 
 -10   4  25        9.26       -1.61      8.22 o 
  -8   4  25        2.69       14.11      8.10 o 
  -6   4  25       52.15       51.49     10.30 o 
  -4   4  25        3.93       15.58      9.43 o 
  -2   4  25       12.90       18.27      8.77 o 
   0   4  25        1.72       15.66      8.26 o 
   2   4  25        8.55       18.39      8.72 o 
   4   4  25        2.11       -1.85     10.51 o 
   6   4  25       37.60       49.06     10.02 o 
 -22   0  26       63.60       52.05     15.28 o 
 -20   0  26       50.55       31.11     16.86 o 
 -18   0  26        0.43       -1.80      9.70 o 
 -16   0  26      492.05      525.63     28.15 o 
 -14   0  26     1434.43     1469.52     50.48 o 
 -12   0  26      913.13      932.62     25.67 o 
 -10   0  26       71.31       59.89     10.83 o 
  -8   0  26        4.15       10.71      9.44 o 
  -6   0  26       15.83       15.43      9.84 o 
  -4   0  26        0.71       -6.25      8.76 o 
  -2   0  26        1.70       -5.16      9.24 o 
   0   0  26        0.88       -6.72      7.78 o 
   2   0  26       41.88       34.10     11.78 o 
   4   0  26      466.44      470.33     16.89 o 
   6   0  26      965.75      993.37     32.73 o 
   8   0  26       53.96       48.96     12.47 o 
  10   0  26       38.66       44.33     12.14 o 
  12   0  26      271.66      284.79     37.01 o 
  14   0  26        2.44        4.34     12.19 o 
  16   0  26        0.85       -3.87     12.95 o 
  18   0  26        4.98      -19.05     19.05 o 
 -21   1  26       14.64       -4.93      8.04 o 
 -19   1  26       57.32       56.85      9.67 o 
 -17   1  26        4.90       -7.24      7.24 o 
 -15   1  26        1.02       -7.05      7.05 o 
 -13   1  26       24.71        8.64      8.40 o 
 -11   1  26       17.85       18.52      7.70 o 
  -9   1  26       30.43       23.30      6.93 o 
  -7   1  26        2.14       -5.39      5.39 o 
  -5   1  26        2.06       -5.20      5.53 o 
  -3   1  26        0.27       -1.36      5.40 o 
  -1   1  26       65.17       77.35      7.23 o 
   1   1  26       88.96      103.69      7.76 o 
   3   1  26        0.01        1.39      6.76 o 
   5   1  26       13.20       -3.41      7.27 o 
   7   1  26      224.69      226.22     12.88 o 
   9   1  26       10.13       19.35      8.37 o 
  11   1  26       27.69       32.40     12.41 o 
  13   1  26       54.46       29.85      9.70 o 
  15   1  26        8.39       18.33     13.24 o 
  17   1  26       15.48       14.05     26.79 o 
 -20   2  26        0.30      -13.70     13.70 o 
 -18   2  26       12.14        2.80      8.09 o 
 -16   2  26        0.15       -7.47      7.47 o 
 -14   2  26        1.10       -7.35      7.35 o 
 -12   2  26        2.53        3.89      7.05 o 
 -10   2  26       13.31       14.27      7.44 o 
  -8   2  26       20.92        9.08      6.17 o 
  -6   2  26      192.44      169.71      9.45 o 
  -4   2  26      103.36      104.01      8.10 o 
  -2   2  26      186.59      205.09     10.00 o 
   0   2  26      102.85      132.11      8.96 o 
   2   2  26       63.12       66.59      8.04 o 
   4   2  26        8.94        5.16      6.37 o 
   6   2  26        8.80       20.97      6.77 o 
   8   2  26       17.40       16.24      6.73 o 
  10   2  26        2.18       12.71      7.21 o 
  12   2  26        0.55        6.07      7.48 o 
  14   2  26       17.05       28.23     10.76 o 
  16   2  26        2.50        3.78     25.32 o 
 -17   3  26       17.34       -8.39     29.39 o 
 -15   3  26        3.33        3.63      7.64 o 
 -13   3  26        9.37       23.42      8.15 o 
 -11   3  26       13.59       -1.80      6.93 o 
  -9   3  26        0.26       -2.98      6.38 o 
  -7   3  26        2.56       -0.79      6.04 o 
  -5   3  26        5.63        7.05      6.55 o 
  -3   3  26        0.03       -5.10      5.86 o 
  -1   3  26        0.07       14.38      6.77 o 
   1   3  26        8.85       10.85      6.80 o 
   3   3  26       10.70       25.61      7.12 o 
   5   3  26        3.22       13.15      6.93 o 
   7   3  26        1.10        4.11      6.73 o 
   9   3  26        8.75        7.40      7.26 o 
  11   3  26       31.43       37.40      9.32 o 
  -8   4  26        4.93       16.00      9.28 o 
  -6   4  26        6.89       -3.49      8.81 o 
  -4   4  26       84.32      100.42     12.30 o 
  -2   4  26        9.05        5.70      8.41 o 
   0   4  26       12.12       21.65      8.86 o 
   2   4  26        9.72       16.84      8.50 o 
 -21   1  27       17.07       -3.69      9.45 o 
 -19   1  27        0.16       -9.47     10.26 o 
 -17   1  27       33.79       20.53      8.29 o 
 -15   1  27      222.16      223.74     12.18 o 
 -13   1  27       77.92       85.13      9.22 o 
 -11   1  27      231.53      204.11     12.03 o 
  -9   1  27       14.88       -0.69      7.20 o 
  -7   1  27        1.25        1.37      6.63 o 
  -5   1  27      156.06      165.42      9.61 o 
  -3   1  27       94.79       98.91      9.17 o 
  -1   1  27       47.67       44.40      7.95 o 
   1   1  27        3.80       -4.87      6.26 o 
   3   1  27       22.16       24.29      7.46 o 
   5   1  27        0.32        3.38      7.24 o 
   7   1  27        8.87       11.19      8.07 o 
   9   1  27        1.47        3.83      8.18 o 
  11   1  27       36.65       41.46     13.11 o 
  13   1  27        0.18       -2.12     12.35 o 
  15   1  27       19.45        9.52     14.65 o 
 -18   2  27        8.74       -9.27      9.27 o 
 -16   2  27        1.13        2.73      8.14 o 
 -14   2  27        0.08       -4.71      7.91 o 
 -12   2  27       27.63       19.21      7.63 o 
 -10   2  27       16.96       -1.59      7.06 o 
  -8   2  27       26.28       16.53      6.51 o 
  -6   2  27        1.29       -5.88      5.88 o 
  -4   2  27      103.02      127.90      8.85 o 
  -2   2  27        0.33        3.11      5.78 o 
   0   2  27       29.33       30.67      6.85 o 
   2   2  27        3.89        8.26      6.57 o 
   4   2  27       41.44       63.09      8.09 o 
   6   2  27        5.41        7.16      6.59 o 
   8   2  27        3.73        5.65      7.22 o 
  10   2  27        0.10       18.51      9.66 o 
  12   2  27        3.23        3.98     11.70 o 
  14   2  27        7.39       11.77     21.56 o 
 -15   3  27       42.77       37.78      9.41 o 
 -13   3  27        0.15       -4.95      6.98 o 
 -11   3  27       61.64       52.97      8.20 o 
  -9   3  27       10.31        2.17      6.61 o 
  -7   3  27        0.56       -5.93      5.93 o 
  -5   3  27        0.82       -7.50      7.50 o 
  -3   3  27        3.07        1.29      6.83 o 
  -1   3  27        0.41       -2.00      6.66 o 
   1   3  27        8.24       15.46      7.21 o 
   3   3  27       28.15       11.19      9.19 o 
   5   3  27      144.91      169.83     12.05 o 
   7   3  27        2.17        5.23      7.31 o 
   9   3  27      184.48      187.44     11.92 o 
 -20   0  28       51.79       24.14     15.28 o 
 -18   0  28       68.19       45.40     11.59 o 
 -16   0  28       97.57      121.62     13.41 o 
 -14   0  28       40.45       46.66     11.11 o 
 -12   0  28       40.07       55.51     17.05 o 
 -10   0  28        4.63       -9.12      9.12 o 
  -8   0  28       51.36       45.30     11.50 o 
  -6   0  28        0.01       -8.31      9.53 o 
  -4   0  28       10.81       23.96     10.48 o 
  -2   0  28      451.85      456.68     19.71 o 
   0   0  28      116.23      136.32     13.39 o 
   2   0  28      120.06      119.68     11.12 o 
   4   0  28       24.70       12.22     12.18 o 
   6   0  28      813.44      835.89     23.08 o 
   8   0  28      255.86      253.28     16.68 o 
  10   0  28       70.11      103.47     15.71 o 
  12   0  28        2.83       25.39     13.93 o 
  14   0  28       17.98        0.24     14.50 o 
 -19   1  28       53.70       48.12     16.55 o 
 -17   1  28        5.23       -8.04      8.04 o 
 -15   1  28       25.19       22.07      8.49 o 
 -13   1  28      154.82      157.54     11.18 o 
 -11   1  28       40.67       33.48      8.23 o 
  -9   1  28       13.13       -4.74      7.37 o 
  -7   1  28       25.90       19.27      7.30 o 
  -5   1  28       47.44       35.76      7.45 o 
  -3   1  28        4.96        0.23      7.13 o 
  -1   1  28       36.41       -2.59      8.85 o 
   1   1  28       63.58       82.25     10.93 o 
   3   1  28       60.99       51.89     10.98 o 
   5   1  28       16.90       25.35     11.01 o 
   7   1  28       79.25       73.31     12.72 o 
   9   1  28       47.44       46.85     13.29 o 
  11   1  28        1.28       10.57     12.26 o 
  13   1  28        2.16        7.42     13.40 o 
  15   1  28        5.35      -14.31     14.31 o 
 -18   2  28       23.54      -21.22     24.11 o 
 -16   2  28        5.07      -12.85     12.85 o 
 -14   2  28       16.47       25.43      9.11 o 
 -12   2  28        4.46        2.07      7.50 o 
 -10   2  28        0.98       -6.96      6.96 o 
  -8   2  28        2.82       -6.91      6.91 o 
  -6   2  28        0.01       -6.57      6.57 o 
  -4   2  28       43.01       49.85      7.36 o 
  -2   2  28        1.69       -0.08      5.86 o 
   0   2  28       86.15       66.86      7.91 o 
   2   2  28        7.99        5.11      9.29 o 
   4   2  28       21.67       18.34      7.70 o 
   6   2  28       74.04       86.10     12.88 o 
   8   2  28        3.44       12.73     12.33 o 
  10   2  28        4.57       17.85     12.42 o 
  12   2  28       16.90       29.56     14.32 o 
 -13   3  28       10.11       34.51     13.32 o 
 -11   3  28        0.12       -1.43      7.43 o 
  -9   3  28        9.58        4.88      6.92 o 
  -7   3  28        0.21       -6.33      6.33 o 
  -5   3  28        0.27       -4.81      6.75 o 
  -3   3  28        1.18       -1.76      7.29 o 
  -1   3  28       17.65       24.57      7.97 o 
   1   3  28        0.32        4.42      7.62 o 
   3   3  28        1.05       10.13      7.30 o 
   5   3  28        4.96       19.43      7.82 o 
   7   3  28       11.67       20.33     15.14 o 
 -17   1  29        0.05       -8.55      9.79 o 
 -15   1  29        4.91        3.05      9.58 o 
 -13   1  29        0.00        4.59      9.52 o 
 -11   1  29      194.00      172.20     11.41 o 
  -9   1  29        0.67       -7.35      7.35 o 
  -7   1  29        3.69       -3.93      7.45 o 
  -5   1  29        0.66       -2.93      8.10 o 
  -3   1  29        0.02       -7.79      8.01 o 
  -1   1  29        7.57       -8.86      8.86 o 
   1   1  29       36.97       30.29     10.09 o 
   3   1  29       16.05       15.01     10.57 o 
   5   1  29       78.12       89.71     13.54 o 
   7   1  29      180.34      170.18     20.80 o 
   9   1  29       55.55       37.08     13.81 o 
  11   1  29        2.95        5.14     13.79 o 
  13   1  29        0.73        2.19     13.79 o 
 -16   2  29       11.86      -10.63     10.63 o 
 -14   2  29        0.14       -3.08     14.19 o 
 -12   2  29      102.55       96.70     12.28 o 
 -10   2  29        6.99       -7.31      7.31 o 
  -8   2  29       22.88       -4.58      7.50 o 
  -6   2  29        0.20       -7.05      7.05 o 
  -4   2  29        4.03       -6.82      6.82 o 
  -2   2  29        1.34       -0.84      7.63 o 
   0   2  29        2.01        3.11      9.31 o 
   2   2  29        1.26       -4.74     11.21 o 
   4   2  29        0.02       11.03     11.66 o 
   6   2  29       19.26       32.41     12.74 o 
   8   2  29       15.35       24.78     12.76 o 
  10   2  29        2.55        4.41     12.59 o 
  -9   3  29        0.20       -4.93      6.84 o 
  -7   3  29        2.16       -6.64      6.79 o 
  -5   3  29        0.99        0.94      7.91 o 
  -3   3  29       36.42       40.51      8.85 o 
  -1   3  29        0.00        6.95      7.80 o 
   1   3  29       18.08       21.83      8.17 o 
   3   3  29        0.62        5.29      7.80 o 
 -16   0  30       33.36        2.15     11.84 o 
 -14   0  30       27.78        6.48     15.05 o 
 -12   0  30       10.13      -10.23     10.23 o 
 -10   0  30       28.80       19.10     11.24 o 
  -8   0  30        4.29       -1.46     10.27 o 
  -6   0  30        9.66        2.24     10.26 o 
  -4   0  30        1.80       -3.20     10.16 o 
  -2   0  30      255.29      257.80     16.31 o 
   0   0  30        0.85      -15.19     15.19 o 
   2   0  30       67.73       88.52     13.11 o 
   4   0  30       59.72       60.22     13.37 o 
   6   0  30      162.23      166.51     14.76 o 
   8   0  30        5.37        8.01     12.29 o 
  10   0  30        4.35       -0.49     10.93 o 
  12   0  30        0.01      -10.82     10.82 o 
 -17   1  30       23.12        3.71     19.70 o 
 -15   1  30       20.41        8.95     10.12 o 
 -13   1  30       13.40       -6.23      9.90 o 
 -11   1  30       15.01       -9.58      9.58 o 
  -9   1  30        4.19       -2.52      9.07 o 
  -7   1  30       34.34       31.08     10.29 o 
  -5   1  30        0.00       -4.55      8.43 o 
  -3   1  30      242.43      259.78     13.63 o 
  -1   1  30      197.54      186.11     17.58 o 
   1   1  30       56.46       36.16     11.64 o 
   3   1  30       47.58       28.77     11.33 o 
   5   1  30       46.53       45.74     14.05 o 
   7   1  30       15.19       -7.75     13.24 o 
   9   1  30       17.40       34.62     18.31 o 
  11   1  30       11.68       -5.93     19.20 o 
 -14   2  30       91.82       64.17     22.88 o 
 -12   2  30        5.92       -9.39      9.39 o 
 -10   2  30       16.40       13.50      9.53 o 
  -8   2  30        7.44       -9.31      9.31 o 
  -6   2  30        6.23        1.10     10.92 o 
  -4   2  30        4.18       -7.45      9.52 o 
  -2   2  30        0.04       -3.26     10.44 o 
   0   2  30        0.00       -5.70     12.44 o 
   2   2  30        6.09       -2.69     12.16 o 
   4   2  30       27.26       33.00     18.75 o 
   6   2  30        5.81        9.61     12.15 o 
   8   2  30        2.99       23.07     13.22 o 
 -13   1  31      113.69      114.57     13.05 o 
 -11   1  31        0.25       -9.35      9.35 o 
  -9   1  31        8.41       -2.24      9.95 o 
  -7   1  31        5.85       -9.05      9.38 o 
  -5   1  31       27.78       15.77     10.60 o 
  -3   1  31       30.30       20.76      9.32 o 
  -1   1  31        8.98        7.38      8.99 o 
   1   1  31        0.90       -2.67     10.89 o 
   3   1  31        1.39       -4.01     11.82 o 
   5   1  31       67.07       92.98     17.93 o 
   7   1  31       11.07       28.84     17.36 o 
   9   1  31        0.28        0.67     13.96 o 
 -10   2  31        2.29       -8.64      8.64 o 
  -8   2  31        5.43       -8.83      8.83 o 
  -6   2  31        0.31       -9.44      9.44 o 
  -4   2  31       47.70       25.50     13.08 o 
  -2   2  31        1.95      -11.26     11.26 o 
   0   2  31        0.72        1.01     12.37 o 
   2   2  31        4.74        1.95     15.18 o 
   4   2  31        0.32        2.16     14.64 o 
 -12   0  32       13.35       -5.15     10.73 o 
 -10   0  32       32.25       11.20     11.57 o 
  -8   0  32        2.10        3.01     11.30 o 
  -6   0  32       35.52       39.32     15.02 o 
  -4   0  32      164.31      188.52     15.67 o 
  -2   0  32        0.51       -7.72     11.37 o 
   0   0  32       32.58       18.48     11.82 o 
   2   0  32       25.66       32.58     12.45 o 
   4   0  32        1.66        0.71     13.55 o 
   6   0  32       24.51       12.59     22.30 o 
 -11   1  32       11.61       -6.57     10.31 o 
  -9   1  32        0.45       -9.61      9.61 o 
  -7   1  32        2.00      -10.12     10.12 o 
  -5   1  32       16.40        6.19     10.46 o 
  -3   1  32        6.13       -1.83      9.35 o 
  -1   1  32        1.35       -8.87      8.87 o 
   1   1  32        1.50      -11.32     11.32 o 
   3   1  32        1.87       -1.36     15.62 o 
   5   1  32      112.53      134.76     16.10 o 
  -4   2  32        0.59       -9.96      9.96 o 
  -2   2  32       15.46       -8.63     12.90 o 
   0   2  32       25.07        9.12     35.89 o 
  -7   1  33        0.07       -6.21     10.07 o 
  -5   1  33        2.08       -9.86      9.86 o 
  -3   1  33       12.72      -11.17     11.17 o 
  -1   1  33        0.42       -9.90      9.90 o 
   1   1  33        0.82       -9.84      9.84 o 
                                                 
